# Supplementary material for: A Comprehensive Systematic Review Coupled with an Interacting Network Analysis Identified Candidate Genes and Biological Pathways Related to Bovine Temperament
Source: Genes (Basel). 2024 Jul 25;15(8):981. doi: 10.3390/genes15080981 (PMC11354074; doi:10.3390/genes15080981)
Supplement: Supplementary file 1 [file genes-15-00981-s001.zip › Supplementary Table S1.xlsx]

## Sheet: Supplementary Table 1
BTA	Gene	Description	Reference
1	DRD3	dopamine receptor D3	dos Santos FC, Peixoto MGCD, Fonseca PAS, Pires MFA, Ventura RV, Rosse IC, Bruneli FAT, Machado MA, Carvalho MRS (2017). Identification of candidate genes for reactivity in guzerat (Bos indicus) cattle: a genome-wide association study. PLoS ONE, 12(1), e0169163. https://doi.org/10.1371/journal.pone.0169163; Garza-Brenner E, Sifuentes-Rincón AM, Randel RD, Paredes-Sánchez FA, Parra-Bracamonte GM, …
1	EPHA6	Ephrin type-A receptor 6	dos Santos FC, Peixoto MGCD, Fonseca PAS, Pires MFA, Ventura RV, Rosse IC, Bruneli FAT, Machado MA, Carvalho MRS (2017). Identification of candidate genes for reactivity in guzerat (Bos indicus) cattle: a genome-wide association study. PLoS ONE, 12(1), e0169163. https://doi.org/10.1371/journal.pone.0169163
1	LOC782966	tubulin alpha-1 chain	dos Santos FC, Peixoto MGCD, Fonseca PAS, Pires MFA, Ventura RV, Rosse IC, Bruneli FAT, Machado MA, Carvalho MRS (2017). Identification of candidate genes for reactivity in guzerat (Bos indicus) cattle: a genome-wide association study. PLoS ONE, 12(1), e0169163. https://doi.org/10.1371/journal.pone.0169163
1	POU1F1	Pituitary-specific positive transcription factor	dos Santos FC, Peixoto MGCD, Fonseca PAS, Pires MFA, Ventura RV, Rosse IC, Bruneli FAT, Machado MA, Carvalho MRS (2017). Identification of candidate genes for reactivity in guzerat (Bos indicus) cattle: a genome-wide association study. PLoS ONE, 12(1), e0169163. https://doi.org/10.1371/journal.pone.0169163
1	ZBTB20	Zinc finger and BTB domain containing 20	dos Santos FC, Peixoto MGCD, Fonseca PAS, Pires MFA, Ventura RV, Rosse IC, Bruneli FAT, Machado MA, Carvalho MRS (2017). Identification of candidate genes for reactivity in guzerat (Bos indicus) cattle: a genome-wide association study. PLoS ONE, 12(1), e0169163. https://doi.org/10.1371/journal.pone.0169163
2	ABCA12	ATP binding cassette subfamily A member 12	Costilla R, Kemper KE, Byrne EM, Porto-Neto LR, Carvalheiro R, Purfield DC, Doyle JL, Berry DP, Moore SS, Wray NR, Hayes BJ (2020). Genetic control of temperament traits across species: association of autism spectrum disorder risk genes with cattle temperament. Genet Sel Evol, 52, 1-14. https://doi.org/10.1186/s12711-020-00569-z
2	CUL3	cullin 3	Costilla R, Kemper KE, Byrne EM, Porto-Neto LR, Carvalheiro R, Purfield DC, Doyle JL, Berry DP, Moore SS, Wray NR, Hayes BJ (2020). Genetic control of temperament traits across species: association of autism spectrum disorder risk genes with cattle temperament. Genet Sel Evol, 52, 1-14. https://doi.org/10.1186/s12711-020-00569-z
2	NCKAP5	Nck-associated protein 5	Valente TS, Baldi F, Sant’Anna AC, Albuquerque LG, Paranhos da Costa MJR (2016). Genome-wide association study between single nucleotide polymorphisms and flight speed in Nellore cattle. PLoS One, 11(6), e0156956. https://doi.org/10.1371/journal.pone.0156956
2	TMEM163	transmembrane protein 163	Friedrich J, Brand B, Ponsuksili S, Graunke KL, Langbein J, Knaust J, Kühn C, Schwerin M (2016). Detection of genetic variants affecting cattle behaviour and their impact on milk production: a genome-wide association study. Anim Genet, 47,12-18. https://doi.org/10.1111/age.12371
3	BARHL2	BarH like homeobox 2	Costilla R, Kemper KE, Byrne EM, Porto-Neto LR, Carvalheiro R, Purfield DC, Doyle JL, Berry DP, Moore SS, Wray NR, Hayes BJ (2020). Genetic control of temperament traits across species: association of autism spectrum disorder risk genes with cattle temperament. Genet Sel Evol, 52, 1-14. https://doi.org/10.1186/s12711-020-00569-z
3	OR6P1	olfactory receptor family 6 subfamily P member 1	Riley DG, Gill CA, Boldt CR, Funkhouser RR, Herring AD, Riggs PK, Sawyer JE, Lunt DK, Sanders JO (2016). Crossbred Bos indicus steer temperament as yearlings and whole genome association of steer temperament as yearlings and calf temperament post-weaning, J Anim Sci, 94, 4, Pp 1408–1414, https://doi.org/10.2527/jas.2015-0041
4	DDC	dopa decarboxylase	Garza-Brenner E, Sifuentes-Rincón AM, Randel RD, Paredes-Sánchez FA, Parra-Bracamonte GM, Arellano Vera W, Rodríguez Almeida FA, Segura Cabrera A (2017). Association of SNPs in dopamine and serotonin pathway genes and their interacting genes with temperament traits in Charolais cows. J Appl Genetics, 58, 363–371. https://doi.org/10.1007/s13353-016-0383-0
4	EXOC4	exocyst complex component 4	Paredes-Sánchez FA, Sifuentes-Rincón AM, Casas E, Arellano-Vera W, Parra-Bracamonte GM, Riley DG, Welsh Jr TH, Randel RD (2020). Novel genes involved in the genetic architecture of temperament in Brahman cattle. PLoS ONE, 15(8), e0237825. https://doi.org/10.1371/journal.pone.0237825
4	LEP	leptine	Aierqing S, Nakagawa A, Bungo T (2020). Association between temperament and polymorphisms of CRH and leptin in Japanese Black Cattle. JAVAR, 7(1), 1. http://doi.org/10.5455/javar.2020.g386
4	NPY	neuropeptide Y	Garza-Brenner E, Sifuentes-Rincón AM, Randel RD, Paredes-Sánchez FA, Parra-Bracamonte GM, Arellano Vera W, Rodríguez Almeida FA, Segura Cabrera A (2017). Association of SNPs in dopamine and serotonin pathway genes and their interacting genes with temperament traits in Charolais cows. J Appl Genetics, 58, 363–371. https://doi.org/10.1007/s13353-016-0383-0
4	TAC1	tachykinin, precursor 1	Kramer M, Erbe M, Seefried FR, Gredler B, Bapst B, Bieber A, Simianer H (2014). Accuracy of direct genomic values for functional traits in Brown Swiss cattle. J Dairy Science, 97(3), 1774-1781.
5	IGF-1	insulin-like growth factor 1	Alim MA, Xie Y, Fan Y, Wu X, Zhang Y, Sun D, ... Liu L (2012). Effects of polymorphism in the 5′-flanking region of the IGF-I gene on milk-production traits in Chinese Holstein cattle. Animal production science, 52(9), 795-798.
5	NTN4	Netrin 4	dos Santos FC, Peixoto MGCD, Fonseca PAS, Pires MFA, Ventura RV, Rosse IC, Bruneli FAT, Machado MA, Carvalho MRS (2017). Identification of candidate genes for reactivity in guzerat (Bos indicus) cattle: a genome-wide association study. PLoS ONE, 12(1), e0169163. https://doi.org/10.1371/journal.pone.0169163
5	SNRPF	small nuclear ribonucleoprotein polypeptide F	dos Santos FC, Peixoto MGCD, Fonseca PAS, Pires MFA, Ventura RV, Rosse IC, Bruneli FAT, Machado MA, Carvalho MRS (2017). Identification of candidate genes for reactivity in guzerat (Bos indicus) cattle: a genome-wide association study. PLoS ONE, 12(1), e0169163. https://doi.org/10.1371/journal.pone.0169163
5	TPH2	tryptophan hydroxylase 2	Garza-Brenner E, Sifuentes-Rincón AM, Randel RD, Paredes-Sánchez FA, Parra-Bracamonte GM, Arellano Vera W, Rodríguez Almeida FA, Segura Cabrera A (2017). Association of SNPs in dopamine and serotonin pathway genes and their interacting genes with temperament traits in Charolais cows. J Appl Genetics, 58, 363–371. https://doi.org/10.1007/s13353-016-0383-0
5	TTLL	tubulin tyrosine ligase-like 1	Riley DG, Gill CA, Boldt CR, Funkhouser RR, Herring AD, Riggs PK, Sawyer JE, Lunt DK, Sanders JO (2016). Crossbred Bos indicus steer temperament as yearlings and whole genome association of steer temperament as yearlings and calf temperament post-weaning, J Anim Sci, 94, 4, Pp 1408–1414, https://doi.org/10.2527/jas.2015-0041
6	CCSER1	coiled-coil serine rich protein 1	Vallée A, Daures J, Van Arendonk JAM, Bovenhuis H (2016). Genome-wide association study for behavior, type traits, and muscular development in Charolais beef cattle. J Anim Sci, 94(6), 2307-2316. https://doi.org/10.2527/jas.2016-0319
6	DRD5	dopamine receptor D5	Sifuentes-Rincón AM, Trejo-Tapia AG, Randel RD, Ambriz-Morales P, Parra-Bracamonte GM (2016). Bovine dopamine receptors DRD1, DRD4, and DRD5: genetic polymorphisms and diversities among ten cattle breeds. Genet. Mol. Res, 15(12017725), 10-4238; Garza-Brenner E, Sifuentes-Rincón AM, Randel RD, Paredes-Sánchez FA, Parra-Bracamonte GM, Arellano Vera W, Rodríguez Almeida FA, Segura Cabrera A (2017). …
6	GPRIN3	familia GPRIN- miembro 3	Paredes-Sánchez FA, Sifuentes-Rincón AM, Lara-Ramírez EE, Casas E, Rodríguez-Almeida FA, Herrera-Mayorga EV, Randel RD (2023). Identificación de genes candidatos y SNP relacionados con el temperamento del ganado utilizando un análisis GWAS junto con un análisis de redes interactuantes. Revista Mexicana de Ciencias Pecuarias, 14(1), 1-22. https://doi.org/10.22319/rmcp.v14i1.6077
6	HTT	huntingtin	Garza-Brenner E, Sifuentes-Rincón AM, Randel RD, Paredes-Sánchez FA, Parra-Bracamonte GM, Arellano Vera W, Rodríguez Almeida FA, Segura Cabrera A (2017). Association of SNPs in dopamine and serotonin pathway genes and their interacting genes with temperament traits in Charolais cows. J Appl Genetics, 58, 363–371. https://doi.org/10.1007/s13353-016-0383-0
6	MMRN1	multimerin-1	Paredes-Sánchez FA, Sifuentes-Rincón AM, Lara-Ramírez EE, Casas E, Rodríguez-Almeida FA, Herrera-Mayorga EV, Randel RD (2023). Identificación de genes candidatos y SNP relacionados con el temperamento del ganado utilizando un análisis GWAS junto con un análisis de redes interactuantes. Revista Mexicana de Ciencias Pecuarias, 14(1), 1-22. https://doi.org/10.22319/rmcp.v14i1.6077
6	OCIAD2	OCIA domain-containing protein 2	Friedrich J, Brand B, Ponsuksili S, Graunke KL, Langbein J, Knaust J, Kühn C, Schwerin M (2016). Detection of genetic variants affecting cattle behaviour and their impact on milk production: a genome-wide association study. Anim Genet, 47,12-18. https://doi.org/10.1111/age.12371
6	SNCA	alfa-sinucleína	Paredes-Sánchez FA, Sifuentes-Rincón AM, Lara-Ramírez EE, Casas E, Rodríguez-Almeida FA, Herrera-Mayorga EV, Randel RD (2023). Identificación de genes candidatos y SNP relacionados con el temperamento del ganado utilizando un análisis GWAS junto con un análisis de redes interactuantes. Revista Mexicana de Ciencias Pecuarias, 14(1), 1-22. https://doi.org/10.22319/rmcp.v14i1.6077
7	NR3C1	nuclear receptor subfamily 3 group C member 1	Poleti MD, DeRijk RH, Rosa AF, Moncau CT, Oliveira PS, Coutinho LL, Eler JP, Balieiro JCDC (2015). Genetic variants in glucocorticoid and mineralocorticoid receptors are associated with concentrations of plasma cortisol, muscle glycogen content, and meat quality traits in male Nellore cattle. Domest Anim Endocrin, 51, 105-113. https://doi.org/10.1016/j.domaniend.2014.12.004
7	TMEM232	transmembrane protein 232	Friedrich J, Brand B, Ponsuksili S, Graunke KL, Langbein J, Knaust J, Kühn C, Schwerin M (2016). Detection of genetic variants affecting cattle behaviour and their impact on milk production: a genome-wide association study. Anim Genet, 47,12-18. https://doi.org/10.1111/age.12371
8	AKAP2/PALM2	paralemmin 2	Kramer M, Erbe M, Seefried FR, Gredler B, Bapst B, Bieber A, Simianer H (2014). Accuracy of direct genomic values for functional traits in Brown Swiss cattle. J Dairy Science, 97(3), 1774-1781.
8	FZD3	frizzled class receptor 3	Costilla R, Kemper KE, Byrne EM, Porto-Neto LR, Carvalheiro R, Purfield DC, Doyle JL, Berry DP, Moore SS, Wray NR, Hayes BJ (2020). Genetic control of temperament traits across species: association of autism spectrum disorder risk genes with cattle temperament. Genet Sel Evol, 52, 1-14. https://doi.org/10.1186/s12711-020-00569-z
8	TXN	thioredoxin	Kramer M, Erbe M, Seefried FR, Gredler B, Bapst B, Bieber A, Simianer H (2014). Accuracy of direct genomic values for functional traits in Brown Swiss cattle. J Dairy Science, 97(3), 1774-1781.
8	TXNDC8	thioredoxin domain containing 8	Kramer M, Erbe M, Seefried FR, Gredler B, Bapst B, Bieber A, Simianer H (2014). Accuracy of direct genomic values for functional traits in Brown Swiss cattle. J Dairy Science, 97(3), 1774-1781.
9	HTR1B	5-hydroxytryptamine (serotonin) receptor 1B	Garza-Brenner E, Sifuentes-Rincón AM, Randel RD, Paredes-Sánchez FA, Parra-Bracamonte GM, Arellano Vera W, Rodríguez Almeida FA, Segura Cabrera A (2017). Association of SNPs in dopamine and serotonin pathway genes and their interacting genes with temperament traits in Charolais cows. J Appl Genetics, 58, 363–371. https://doi.org/10.1007/s13353-016-0383-0; Ruiz-De-La-Cruz G, Sifuentes-Rincón AM, P…
9	LOC781799	F-box only protein 25-like	Friedrich J, Brand B, Ponsuksili S, Graunke KL, Langbein J, Knaust J, Kühn C, Schwerin M (2016). Detection of genetic variants affecting cattle behaviour and their impact on milk production: a genome-wide association study. Anim Genet, 47,12-18. https://doi.org/10.1111/age.12371
9	PARK2	parkin protein	Valente TS, Baldi F, Sant’Anna AC, Albuquerque LG, Paranhos da Costa MJR (2016). Genome-wide association study between single nucleotide polymorphisms and flight speed in Nellore cattle. PLoS One, 11(6), e0156956. https://doi.org/10.1371/journal.pone.0156956
9	QKI	Quanking	Lindholm-Perry AK, Kuehn LA, Freetly HC, Snelling WM (2014). Genetic markers that influence feed efficiency phenotypes also affect cattle temperament as measured by flight speed. Anim Genet, 46(1), 60-64. https://doi.org/10.1111/age.12244
9	RAB32	member RAS oncogene family	Brand B, Scheinhardt MO, Friedrich J, Zimmer D, Reinsch N, Ponsuksili S, Schwerin M, Ziegler A (2016). Adrenal cortex expression quantitative trait loci in a German Holstein × Charolais cross. BMC Genetics, 17, 1-11. https://doi.org/10.1186/s12863-016-0442-x
10	DRD1	dopamine receptor D1	Sifuentes-Rincón AM, Trejo-Tapia AG, Randel RD, Ambriz-Morales P, Parra-Bracamonte GM (2016). Bovine dopamine receptors DRD1, DRD4, and DRD5: genetic polymorphisms and diversities among ten cattle breeds. Genet. Mol. Res, 15(12017725), 10-4238.; Garza-Brenner E, Sifuentes-Rincón AM, Randel RD, Paredes-Sánchez FA, Parra-Bracamonte GM, Arellano Vera W, Rodríguez Almeida FA, Segura Cabrera A (2017).…
10	HCN4	hyperpolarization activated cyclic nucleotide gated potassium channel 4	Friedrich J, Brand B, Ponsuksili S, Graunke KL, Langbein J, Knaust J, Kühn C, Schwerin M (2016). Detection of genetic variants affecting cattle behaviour and their impact on milk production: a genome-wide association study. Anim Genet, 47,12-18. https://doi.org/10.1111/age.12371
10	NRXN3	neurexin 3	Paredes-Sánchez FA, Sifuentes-Rincón AM, Casas E, Arellano-Vera W, Parra-Bracamonte GM, Riley DG, Welsh Jr TH, Randel RD (2020). Novel genes involved in the genetic architecture of temperament in Brahman cattle. PLoS ONE, 15(8), e0237825. https://doi.org/10.1371/journal.pone.0237825
10	USP3	ubiquitin specific peptidase 3	Friedrich J, Brand B, Ponsuksili S, Graunke KL, Langbein J, Knaust J, Kühn C, Schwerin M (2016). Detection of genetic variants affecting cattle behaviour and their impact on milk production: a genome-wide association study. Anim Genet, 47,12-18. https://doi.org/10.1111/age.12371
11	ADRA2B	adrenoceptor alpha 2B	Garza-Brenner E, Sifuentes-Rincón AM, Randel RD, Paredes-Sánchez FA, Parra-Bracamonte GM, Arellano Vera W, Rodríguez Almeida FA, Segura Cabrera A (2017). Association of SNPs in dopamine and serotonin pathway genes and their interacting genes with temperament traits in Charolais cows. J Appl Genetics, 58, 363–371. https://doi.org/10.1007/s13353-016-0383-0
11	ANTXR1	ANTXR cell adhesion molecule 1	Valente TS, Baldi F, Sant’Anna AC, Albuquerque LG, Paranhos da Costa MJR (2016). Genome-wide association study between single nucleotide polymorphisms and flight speed in Nellore cattle. PLoS One, 11(6), e0156956. https://doi.org/10.1371/journal.pone.0156956
11	DBH	dopamine beta-hydroxylase	Lourenco-Jaramillo DL, Sifuentes-Rincón AM, Parra-Bracamonte GM, Rosa-Reyna XFDL, Segura-Cabrera A, Arellano-Vera W (2012). Genetic diversity of tyrosine hydroxylase (TH) and dopamine b-hydroxylase (DBH) genes in cattle breeds. Genet Mol Biol, 35, 435-440. https://doi.org/10.1590/S1415-47572012000300009; Garza-Brenner E, Sifuentes-Rincón AM, Randel RD, Paredes-Sánchez FA, Parra-Bracamonte GM, Are…
11	POMC	proopiomelanocortin	Garza-Brenner E, Sifuentes-Rincón AM, Randel RD, Paredes-Sánchez FA, Parra-Bracamonte GM, Arellano Vera W, Rodríguez Almeida FA, Segura Cabrera A (2017). Association of SNPs in dopamine and serotonin pathway genes and their interacting genes with temperament traits in Charolais cows. J Appl Genetics, 58, 363–371. https://doi.org/10.1007/s13353-016-0383-0; Garza-Brenner E, Sifuentes-Rincón AM, Rod…
11	SIRT3	sirtuin 3	Wei D, Wang J, Jiupan Z, Khan R, Abbas Raza SH, Yaping S, Chao J, Ayari-Akkari A, Ahmed DAEM (2023). Roles of MEF2A and HOXA5 in the transcriptional regulation of the bovine FoxO1 gene. Animal Biotechnology, 34(9), 4367–4379. https://doi.org/10.1080/10495398.2022.2150632
11	SLC9A4	solute carrier family 9 member A4	Paredes-Sánchez FA, Sifuentes-Rincón AM, Casas E, Arellano-Vera W, Parra-Bracamonte GM, Riley DG, Welsh Jr TH, Randel RD (2020). Novel genes involved in the genetic architecture of temperament in Brahman cattle. PLoS ONE, 15(8), e0237825. https://doi.org/10.1371/journal.pone.0237825
12	ATP8A2	ATPase, aminophospholipid transporter, class I, type 8A, member 2	Friedrich J, Brand B, Ponsuksili S, Graunke KL, Langbein J, Knaust J, Kühn C, Schwerin M (2016). Detection of genetic variants affecting cattle behaviour and their impact on milk production: a genome-wide association study. Anim Genet, 47,12-18. https://doi.org/10.1111/age.12371
12	HTR2A	5-hydroxytryptamine (serotonin) receptor 2A	Garza-Brenner E, Sifuentes-Rincón AM, Randel RD, Paredes-Sánchez FA, Parra-Bracamonte GM, Arellano Vera W, Rodríguez Almeida FA, Segura Cabrera A (2017). Association of SNPs in dopamine and serotonin pathway genes and their interacting genes with temperament traits in Charolais cows. J Appl Genetics, 58, 363–371. https://doi.org/10.1007/s13353-016-0383-0; Garza-Brenner E, Sifuentes-Rincón AM, Rod…
14	KIAA1429/VIRMA	vir like m6A methyltransferase associated	dos Santos FC, Peixoto MGCD, Fonseca PAS, Pires MFA, Ventura RV, Rosse IC, Bruneli FAT, Machado MA, Carvalho MRS (2017). Identification of candidate genes for reactivity in guzerat (Bos indicus) cattle: a genome-wide association study. PLoS ONE, 12(1), e0169163. https://doi.org/10.1371/journal.pone.0169163
14	MATN2	matrilin 2	Friedrich J, Brand B, Ponsuksili S, Graunke KL, Langbein J, Knaust J, Kühn C, Schwerin M (2016). Detection of genetic variants affecting cattle behaviour and their impact on milk production: a genome-wide association study. Anim Genet, 47,12-18. https://doi.org/10.1111/age.12371
14	ST3GAL1	sialyltransferase 4A (beta-galactosidase alpha-2,3-sialytransferase)	Friedrich J, Brand B, Ponsuksili S, Graunke KL, Langbein J, Knaust J, Kühn C, Schwerin M (2016). Detection of genetic variants affecting cattle behaviour and their impact on milk production: a genome-wide association study. Anim Genet, 47,12-18. https://doi.org/10.1111/age.12371
15	DRD2	dopamine receptor D2	Garza-Brenner E, Sifuentes-Rincón AM, Randel RD, Paredes-Sánchez FA, Parra-Bracamonte GM, Arellano Vera W, Rodríguez Almeida FA, Segura Cabrera A (2017). Association of SNPs in dopamine and serotonin pathway genes and their interacting genes with temperament traits in Charolais cows. J Appl Genetics, 58, 363–371. https://doi.org/10.1007/s13353-016-0383-0
15	FCHSD2	FCH and double SH3 domains 2	Friedrich J, Brand B, Ponsuksili S, Graunke KL, Langbein J, Knaust J, Kühn C, Schwerin M (2016). Detection of genetic variants affecting cattle behaviour and their impact on milk production: a genome-wide association study. Anim Genet, 47,12-18. https://doi.org/10.1111/age.12371
15	GUCY1A2	guanylate cyclase 1, soluble, alpha 2	Valente TS, Baldi F, Sant’Anna AC, Albuquerque LG, Paranhos da Costa MJR (2016). Genome-wide association study between single nucleotide polymorphisms and flight speed in Nellore cattle. PLoS One, 11(6), e0156956. https://doi.org/10.1371/journal.pone.0156956
15	TPH1	tryptophan hydroxylase 1	Garza-Brenner E, Sifuentes-Rincón AM, Randel RD, Paredes-Sánchez FA, Parra-Bracamonte GM, Arellano Vera W, Rodríguez Almeida FA, Segura Cabrera A (2017). Association of SNPs in dopamine and serotonin pathway genes and their interacting genes with temperament traits in Charolais cows. J Appl Genetics, 58, 363–371. https://doi.org/10.1007/s13353-016-0383-0
16	KIFAP3	kinesin associated protein 3	Costilla R, Kemper KE, Byrne EM, Porto-Neto LR, Carvalheiro R, Purfield DC, Doyle JL, Berry DP, Moore SS, Wray NR, Hayes BJ (2020). Genetic control of temperament traits across species: association of autism spectrum disorder risk genes with cattle temperament. Genet Sel Evol, 52, 1-14. https://doi.org/10.1186/s12711-020-00569-z
16	MEGF6	multiple EGF like domains 6	Friedrich J, Brand B, Ponsuksili S, Graunke KL, Langbein J, Knaust J, Kühn C, Schwerin M (2016). Detection of genetic variants affecting cattle behaviour and their impact on milk production: a genome-wide association study. Anim Genet, 47,12-18. https://doi.org/10.1111/age.12371
16	SPATA17	spermatogenesis associated 17	Riley DG, Gill CA, Boldt CR, Funkhouser RR, Herring AD, Riggs PK, Sawyer JE, Lunt DK, Sanders JO (2016). Crossbred Bos indicus steer temperament as yearlings and whole genome association of steer temperament as yearlings and calf temperament post-weaning, J Anim Sci, 94, 4, Pp 1408–1414, https://doi.org/10.2527/jas.2015-0041
17	COMT	catechol-O-methyltransferase	Garza-Brenner E, Sifuentes-Rincón AM, Randel RD, Paredes-Sánchez FA, Parra-Bracamonte GM, Arellano Vera W, Rodríguez Almeida FA, Segura Cabrera A (2017). Association of SNPs in dopamine and serotonin pathway genes and their interacting genes with temperament traits in Charolais cows. J Appl Genetics, 58, 363–371. https://doi.org/10.1007/s13353-016-0383-0
17	CPE	carboxypeptidase E	Valente TS, Baldi F, Sant’Anna AC, Albuquerque LG, Paranhos da Costa MJR (2016). Genome-wide association study between single nucleotide polymorphisms and flight speed in Nellore cattle. PLoS One, 11(6), e0156956. https://doi.org/10.1371/journal.pone.0156956
17	GLRB	glycine receptor beta	Lindholm-Perry AK, Kuehn LA, Freetly HC, Snelling WM (2014). Genetic markers that influence feed efficiency phenotypes also affect cattle temperament as measured by flight speed. Anim Genet, 46(1), 60-64. https://doi.org/10.1111/age.12244
17	GRIA2	Glutamate receptor ionotropic AMPA2	Lindholm-Perry AK, Kuehn LA, Freetly HC, Snelling WM (2014). Genetic markers that influence feed efficiency phenotypes also affect cattle temperament as measured by flight speed. Anim Genet, 46(1), 60-64. https://doi.org/10.1111/age.12244
17	TDO2	tryptophan 2,3-dioxygenase	Garza-Brenner E, Sifuentes-Rincón AM, Randel RD, Paredes-Sánchez FA, Parra-Bracamonte GM, Arellano Vera W, Rodríguez Almeida FA, Segura Cabrera A (2017). Association of SNPs in dopamine and serotonin pathway genes and their interacting genes with temperament traits in Charolais cows. J Appl Genetics, 58, 363–371. https://doi.org/10.1007/s13353-016-0383-0
17	TMEM132D	transmembrane protein 132D	Vallée A, Daures J, Van Arendonk JAM, Bovenhuis H (2016). Genome-wide association study for behavior, type traits, and muscular development in Charolais beef cattle. J Anim Sci, 94(6), 2307-2316. https://doi.org/10.2527/jas.2016-0319
19	CACNG4	The calcium voltage-gated channel auxiliary subunit gamma 4 is a gene of calcium channels family. The family calcium channels have variated functions and expression as cell like neurons, muscle, and heart. 3651 SNP are reported, with a ## in exons, ### introns, ### in 5’UTR and ### in 3’UTR, also the prediction of promote region have ## of SNPs.	Paredes-Sánchez FA, Sifuentes-Rincón AM, Casas E, Arellano-Vera W, Parra-Bracamonte GM, Riley DG, Welsh Jr TH, Randel RD (2020). Novel genes involved in the genetic architecture of temperament in Brahman cattle. PLoS ONE, 15(8), e0237825. https://doi.org/10.1371/journal.pone.0237825; Ruiz-De-La-Cruz G, Sifuentes-Rincón AM, Casas E, Paredes-Sánchez FA, Parra-Bracamonte GM, Riley DG, Perry GA, Wels…
19	GH1	growth hormone 1	Viitala S, Szyda J, Blott S, Schulman N, Lidauer M, Mäki-Tanila A, Vilkki J (2006). The role of the bovine growth hormone receptor and prolactin receptor genes in milk, fat and protein production in Finnish Ayrshire dairy cattle. Genetics, 173(4), 2151-2164. https://doi.org/10.1534/genetics.105.046730
19	IGF2BP1	insulin like growth factor 2 mRNA binding protein 1	Friedrich J, Brand B, Ponsuksili S, Graunke KL, Langbein J, Knaust J, Kühn C, Schwerin M (2016). Detection of genetic variants affecting cattle behaviour and their impact on milk production: a genome-wide association study. Anim Genet, 47,12-18.
19	PNMT	phenylethanolamine N-methyltransferase	Garza-Brenner E, Sifuentes-Rincón AM, Randel RD, Paredes-Sánchez FA, Parra-Bracamonte GM, Arellano Vera W, Rodríguez Almeida FA, Segura Cabrera A (2017). Association of SNPs in dopamine and serotonin pathway genes and their interacting genes with temperament traits in Charolais cows. J Appl Genetics, 58, 363–371. https://doi.org/10.1007/s13353-016-0383-0
19	SLC6A4	solute carrier family 6 member 4	Garza-Brenner E, Sifuentes-Rincón AM, Randel RD, Paredes-Sánchez FA, Parra-Bracamonte GM, Arellano Vera W, Rodríguez Almeida FA, Segura Cabrera A (2017). Association of SNPs in dopamine and serotonin pathway genes and their interacting genes with temperament traits in Charolais cows. J Appl Genetics, 58, 363–371. https://doi.org/10.1007/s13353-016-0383-0
20	HTR1A	5-hydroxytryptamine (serotonin) receptor 1A	Garza-Brenner E, Sifuentes-Rincón AM, Randel RD, Paredes-Sánchez FA, Parra-Bracamonte GM, Arellano Vera W, Rodríguez Almeida FA, Segura Cabrera A (2017). Association of SNPs in dopamine and serotonin pathway genes and their interacting genes with temperament traits in Charolais cows. J Appl Genetics, 58, 363–371. https://doi.org/10.1007/s13353-016-0383-0
20	STC2	stanniocalcin 2	Riley DG, Gill CA, Boldt CR, Funkhouser RR, Herring AD, Riggs PK, Sawyer JE, Lunt DK, Sanders JO (2016). Crossbred Bos indicus steer temperament as yearlings and whole genome association of steer temperament as yearlings and calf temperament post-weaning, J Anim Sci, 94, 4, Pp 1408–1414, https://doi.org/10.2527/jas.2015-0041
21	GABRA5	gamma-aminobutyric acid type A receptor subunit alpha5	Costilla R, Kemper KE, Byrne EM, Porto-Neto LR, Carvalheiro R, Purfield DC, Doyle JL, Berry DP, Moore SS, Wray NR, Hayes BJ (2020). Genetic control of temperament traits across species: association of autism spectrum disorder risk genes with cattle temperament. Genet Sel Evol, 52, 1-14. https://doi.org/10.1186/s12711-020-00569-z
21	GABRB3	gamma-aminobutyric acid type A receptor beta3 subunit	Costilla R, Kemper KE, Byrne EM, Porto-Neto LR, Carvalheiro R, Purfield DC, Doyle JL, Berry DP, Moore SS, Wray NR, Hayes BJ (2020). Genetic control of temperament traits across species: association of autism spectrum disorder risk genes with cattle temperament. Genet Sel Evol, 52, 1-14. https://doi.org/10.1186/s12711-020-00569-z
21	LOC782362	large ribosomal subunit protein eL15-like	Friedrich J, Brand B, Ponsuksili S, Graunke KL, Langbein J, Knaust J, Kühn C, Schwerin M (2016). Detection of genetic variants affecting cattle behaviour and their impact on milk production: a genome-wide association study. Anim Genet, 47,12-18. https://doi.org/10.1111/age.12371
21	MAGEL2	MAGE family member L2	Costilla R, Kemper KE, Byrne EM, Porto-Neto LR, Carvalheiro R, Purfield DC, Doyle JL, Berry DP, Moore SS, Wray NR, Hayes BJ (2020). Genetic control of temperament traits across species: association of autism spectrum disorder risk genes with cattle temperament. Genet Sel Evol, 52, 1-14. https://doi.org/10.1186/s12711-020-00569-z
21	NDN	necdin, MAGE family member	Costilla R, Kemper KE, Byrne EM, Porto-Neto LR, Carvalheiro R, Purfield DC, Doyle JL, Berry DP, Moore SS, Wray NR, Hayes BJ (2020). Genetic control of temperament traits across species: association of autism spectrum disorder risk genes with cattle temperament. Genet Sel Evol, 52, 1-14. https://doi.org/10.1186/s12711-020-00569-z
21	SNRPN	small nuclear ribonucleoprotein polypeptide N	Costilla R, Kemper KE, Byrne EM, Porto-Neto LR, Carvalheiro R, Purfield DC, Doyle JL, Berry DP, Moore SS, Wray NR, Hayes BJ (2020). Genetic control of temperament traits across species: association of autism spectrum disorder risk genes with cattle temperament. Genet Sel Evol, 52, 1-14. https://doi.org/10.1186/s12711-020-00569-z
21	UBE3A	ubiquitin protein ligase E3A	Costilla R, Kemper KE, Byrne EM, Porto-Neto LR, Carvalheiro R, Purfield DC, Doyle JL, Berry DP, Moore SS, Wray NR, Hayes BJ (2020). Genetic control of temperament traits across species: association of autism spectrum disorder risk genes with cattle temperament. Genet Sel Evol, 52, 1-14. https://doi.org/10.1186/s12711-020-00569-z
22	NME6	NME/NM23 nucleoside diphosphate kinase 6	Brand B, Scheinhardt MO, Friedrich J, Zimmer D, Reinsch N, Ponsuksili S, Schwerin M, Ziegler A (2016). Adrenal cortex expression quantitative trait loci in a German Holstein × Charolais cross. BMC Genetics, 17, 1-11. https://doi.org/10.1186/s12863-016-0442-x
22	PTPN23	protein tyrosine phosphatase non-receptor type 23	Friedrich J, Brand B, Ponsuksili S, Graunke KL, Langbein J, Knaust J, Kühn C, Schwerin M (2016). Detection of genetic variants affecting cattle behaviour and their impact on milk production: a genome-wide association study. Anim Genet, 47,12-18. https://doi.org/10.1111/age.12371
22	SPINK8	serine peptidase inhibitor Kazal type 8	Friedrich J, Brand B, Ponsuksili S, Graunke KL, Langbein J, Knaust J, Kühn C, Schwerin M (2016). Detection of genetic variants affecting cattle behaviour and their impact on milk production: a genome-wide association study. Anim Genet, 47,12-18. https://doi.org/10.1111/age.12371
22	TOPAZ1	testis and ovary specific TOPAZ 1	Costilla R, Kemper KE, Byrne EM, Porto-Neto LR, Carvalheiro R, Purfield DC, Doyle JL, Berry DP, Moore SS, Wray NR, Hayes BJ (2020). Genetic control of temperament traits across species: association of autism spectrum disorder risk genes with cattle temperament. Genet Sel Evol, 52, 1-14. https://doi.org/10.1186/s12711-020-00569-z
23	ALDH5A1	aldehyde dehydrogenase 5 family member A1	Brand B, Scheinhardt MO, Friedrich J, Zimmer D, Reinsch N, Ponsuksili S, Schwerin M, Ziegler A (2016). Adrenal cortex expression quantitative trait loci in a German Holstein × Charolais cross. BMC Genetics, 17, 1-11. https://doi.org/10.1186/s12863-016-0442-x
24	NFATC1	nuclear factor of activated T cells 1	Friedrich J, Brand B, Ponsuksili S, Graunke KL, Langbein J, Knaust J, Kühn C, Schwerin M (2016). Detection of genetic variants affecting cattle behaviour and their impact on milk production: a genome-wide association study. Anim Genet, 47,12-18. https://doi.org/10.1111/age.12371
24	SYT4	Synaptotagmin IV	Riley DG, Gill CA, Boldt CR, Funkhouser RR, Herring AD, Riggs PK, Sawyer JE, Lunt DK, Sanders JO (2016). Crossbred Bos indicus steer temperament as yearlings and whole genome association of steer temperament as yearlings and calf temperament post-weaning, J Anim Sci, 94, 4, Pp 1408–1414, https://doi.org/10.2527/jas.2015-0041
25	ABCC1	ATP binding cassette subfamily C member 1	dos Santos FC, Peixoto MGCD, Fonseca PAS, Pires MFA, Ventura RV, Rosse IC, Bruneli FAT, Machado MA, Carvalho MRS (2017). Identification of candidate genes for reactivity in guzerat (Bos indicus) cattle: a genome-wide association study. PLoS ONE, 12(1), e0169163. https://doi.org/10.1371/journal.pone.0169163
25	LITAF	lipopolysaccharide induced TNF factor	Friedrich J, Brand B, Ponsuksili S, Graunke KL, Langbein J, Knaust J, Kühn C, Schwerin M (2016). Detection of genetic variants affecting cattle behaviour and their impact on milk production: a genome-wide association study. Anim Genet, 47,12-18. https://doi.org/10.1111/age.12371
25	VWA3A	von Willebrand factor A domain containing 3A	dos Santos FC, Peixoto MGCD, Fonseca PAS, Pires MFA, Ventura RV, Rosse IC, Bruneli FAT, Machado MA, Carvalho MRS (2017). Identification of candidate genes for reactivity in guzerat (Bos indicus) cattle: a genome-wide association study. PLoS ONE, 12(1), e0169163. https://doi.org/10.1371/journal.pone.0169163
26	ADRA2A	adrenoceptor alpha 2A	Vallée A, Daures J, Van Arendonk JAM, Bovenhuis H (2016). Genome-wide association study for behavior, type traits, and muscular development in Charolais beef cattle. J Anim Sci, 94(6), 2307-2316. https://doi.org/10.2527/jas.2016-0319; Garza-Brenner E, Sifuentes-Rincón AM, Randel RD, Paredes-Sánchez FA, Parra-Bracamonte GM, Arellano Vera W, Rodríguez Almeida FA, Segura Cabrera A (2017). Associatio…
26	DOCK1	dedicator of cytokinesis 1	Valente TS, Baldi F, Sant’Anna AC, Albuquerque LG, Paranhos da Costa MJR (2016). Genome-wide association study between single nucleotide polymorphisms and flight speed in Nellore cattle. PLoS One, 11(6), e0156956. https://doi.org/10.1371/journal.pone.0156956
26	SLC18A2	solute carrier family 18 member A2	Garza-Brenner E, Sifuentes-Rincón AM, Randel RD, Paredes-Sánchez FA, Parra-Bracamonte GM, Arellano Vera W, Rodríguez Almeida FA, Segura Cabrera A (2017). Association of SNPs in dopamine and serotonin pathway genes and their interacting genes with temperament traits in Charolais cows. J Appl Genetics, 58, 363–371. https://doi.org/10.1007/s13353-016-0383-0; Chen SY, Oliveira HR, Schenkel FS, Pedros…
27	GABRG3	GABAA receptor gamma 3	Riley DG, Gill CA, Boldt CR, Funkhouser RR, Herring AD, Riggs PK, Sawyer JE, Lunt DK, Sanders JO (2016). Crossbred Bos indicus steer temperament as yearlings and whole genome association of steer temperament as yearlings and calf temperament post-weaning, J Anim Sci, 94, 4, Pp 1408–1414, https://doi.org/10.2527/jas.2015-0041
28	MYPN	myopalladin	Friedrich J, Brand B, Ponsuksili S, Graunke KL, Langbein J, Knaust J, Kühn C, Schwerin M (2016). Detection of genetic variants affecting cattle behaviour and their impact on milk production: a genome-wide association study. Anim Genet, 47,12-18. https://doi.org/10.1111/age.12371
29	DRD4	dopamine receptor D4	Glenske K, Prinzenberg EM, Brandt H, Gauly M, Erhardt G (2011). A chromosome-wide QTL study on BTA29 affecting temperament traits in German Angus beef cattle and mapping of DRD4. Animal, 5(2), 195-197. https://doi.org/10.1017/S1751731110001801; Sifuentes-Rincón AM, Trejo-Tapia AG, Randel RD, Ambriz-Morales P, Parra-Bracamonte GM (2016). Bovine dopamine receptors DRD1, DRD4, and DRD5: genetic poly…
29	FAT3	FAT atypical cadherin 3	Riley DG, Gill CA, Boldt CR, Funkhouser RR, Herring AD, Riggs PK, Sawyer JE, Lunt DK, Sanders JO (2016). Crossbred Bos indicus steer temperament as yearlings and whole genome association of steer temperament as yearlings and calf temperament post-weaning, J Anim Sci, 94, 4, Pp 1408–1414, https://doi.org/10.2527/jas.2015-0041
29	LOC524642	glycerophosphodiester phosphodiesterase domain containing 4-like	Friedrich J, Brand B, Ponsuksili S, Graunke KL, Langbein J, Knaust J, Kühn C, Schwerin M (2016). Detection of genetic variants affecting cattle behaviour and their impact on milk production: a genome-wide association study. Anim Genet, 47,12-18. https://doi.org/10.1111/age.12371
29	TH	tyrosine hydroxylase	Lourenco-Jaramillo et al. 2012; Garza-Brenner E, Sifuentes-Rincón AM, Randel RD, Paredes-Sánchez FA, Parra-Bracamonte GM, Arellano Vera W, Rodríguez Almeida FA, Segura Cabrera A (2017). Association of SNPs in dopamine and serotonin pathway genes and their interacting genes with temperament traits in Charolais cows. J Appl Genetics, 58, 363–371. https://doi.org/10.1007/s13353-016-0383-0
X	MAOA	monoamine oxidase A	Garza-Brenner E, Sifuentes-Rincón AM, Randel RD, Paredes-Sánchez FA, Parra-Bracamonte GM, Arellano Vera W, Rodríguez Almeida FA, Segura Cabrera A (2017). Association of SNPs in dopamine and serotonin pathway genes and their interacting genes with temperament traits in Charolais cows. J Appl Genetics, 58, 363–371. https://doi.org/10.1007/s13353-016-0383-0; Garza-Brenner E, Sifuentes-Rincón AM, Rod…
X	MAOB	monoamine oxidase B	Garza-Brenner E, Sifuentes-Rincón AM, Randel RD, Paredes-Sánchez FA, Parra-Bracamonte GM, Arellano Vera W, Rodríguez Almeida FA, Segura Cabrera A (2017). Association of SNPs in dopamine and serotonin pathway genes and their interacting genes with temperament traits in Charolais cows. J Appl Genetics, 58, 363–371. https://doi.org/10.1007/s13353-016-0383-0
