# Supplementary material for: A Comprehensive Systematic Review Coupled with an Interacting Network Analysis Identified Candidate Genes and Biological Pathways Related to Bovine Temperament
Source: Genes (Basel). 2024 Jul 25;15(8):981. doi: 10.3390/genes15080981 (PMC11354074; doi:10.3390/genes15080981)
Supplement: Supplementary file 1 [file genes-15-00981-s001.zip › Supplementary Table S2.xlsx]

## Sheet: Hoja1
Title	Authors	Year
Boom Year: A Study of Popular Leisure in Melbourne in 1919. The Australian National University (Australia).	Shoesmith DR	1971
A rhetorical criticism of Senator Gerald Prentice Nye's speaking on the issue of American neutrality, 1934-1941. Indiana University.	PICKLESIMER JR, DORMAN	1974
Little, C., Flynn, J., & Williamson, I. (1978). JADE.		1978
Second chances (Master's thesis, Emerson College).	Baker MM	1985
The Life and Work of Charles-Marie Widor (France). Boston University.	Near, J. R. (1985).	1985
THE POST-HOLOCAUST FAMILY: A PSYCHOHISTORICAL INVESTIGATION INTO THE INTERGENERATIONAL TRANSMISSION OF TRAUMA (SURVIVORS) (Doctoral dissertation, Rutgers The State University of New Jersey, Graduate School of Applied and Professional Psychology).	BOGATY NL	1986
Change of course needed. ABA JOURNAL, 80, 99-99.	Reuben, R. C	1994
Sharratt, M., Copernicus, N., Works, C., Czartoryski, P., Barton, T., Sanskrit, S. A., & GOLDSTEIN, B. R. (1996). SAO/NASA ADS (null) Abstract Service. Journal for the History of Astronomy, 27(Part 1).		1996
MacKinnon, D. F., Jamison, K. R., & DePaulo, J. R. (1997). Genetics of manic depressive illness. Annual review of neuroscience, 20(1), 355-373.		1997
Pharmaceutical reason: Subject and psychotrope in Buenos Aires. University of California, Berkeley.	Lakoff, A. H	2000
The twentieth century tartan monster: The cultural politics of Scottish national identity. Miami University.	Cook, RJ	2000
Molecular genetics of affective disorders: positional cloning and gene-based association approaches. Universitaire Instelling Antwerpen (Belgium).	Villafuerte SM	2001
Al-Tamimi, H. J. (2002). Effect of nitric oxide donors on thermoregulation and performance of rats and cattle experiencing fescue toxicosis during heat stress. University of Missouri-Columbia.		2002
Fontanills, G. A., & Gentile, T. (2002). The stock market course (Vol. 117). John Wiley & Sons.		2002
How to become a successful trader: The trading personality profile: Your key to maximizing your profit with any system. iUniverse.	Gandevani, N	2002
Levy, L., & Linden, E. (2002). The Mind of Wall Street: A Legendary Financier on the Perils of Greed and the Mysteries of the Market. Public Affairs.		2002
Robinson, A. (2002). The life and work of Jane Ellen Harrison. Oxford: Oxford University Press.		2002
Miles, R. P. (2003). The Warren Buffett CEO: Secrets from the Berkshire Hathaway Managers. John Wiley & Sons.		2003
The attitude of leadership: Taking the lead and keeping it. John Wiley & Sons.	Harrell, K	2003
Big lies: The right-wing propaganda machine and how it distorts the truth. Macmillan.	Conason, J	2004
Analysis of candidate genes for prostate cancer	Burmester JK, Suarez BK, Lin JH, Jin CH, Miller RD, Zhang KQ, Salzman SA, Reding DJ, Catalona WJ	2004
The genetic and environmental structure of Cloninger's model of personality. University of Colorado at Boulder.	Heiman, N	2004
The politics of place in the work of Hugh MacDiarmid. University of St. Andrews (United Kingdom).	Lyall S	2004
Collins, J., & Conington, J. (2005). Breeding easier-managed sheep. Sheep easy breeding group’.(Scottish Agricultural College: Edinburgh) Available at www. sac. ac. uk/mainrep/pdfs/coningtoneasysheepreport. pdf [Verified 5 January 2010].		2005
Evaluating biological data using rank correlation methods (Doctoral dissertation, Virginia Polytechnic Institute and State University).	Slotta, D. J	2005
Genetics research in the cooperative research centre for cattle and beef quality	Burrow, H. M., & Bindon, B. M.	2005
is changing Britain, H. T., & Ireland, N. (2005). The world this week.		2005
Rinehart, N. (2005). Finding Your a Game: Golf, Investing, and Life. iUniverse.		2005
Serotonergic gene inactivation in mice: models for anxiety and aggression?. In Molecular Mechanisms Influencing Aggressive Behaviours: Novartis Foundation Symposium	Lesch KP	2005
The molecular genetic investigation of bipolar disorder in South Africa.	Cupido, CL	2005
Genomic and metabolic mechanisms leading to variation in feed intake, feed efficiency, and behaviour of beef cattle.	Nkrumah JD	2006
Beaver, K. M. (2006). The intersection of genes, the environment, and crime and delinquency: A longitudinal study of offending (Doctoral dissertation, University of Cincinnati).		2006
Eating disorders in the male athlete Sports Med. 2006; 36 (1): 1-6. PMID: 16445307 [PubMed-in process. Sports Med, 36(1), 1-6.	Garcia-Sacristan A, Sittinger M, Kaps C, Gaillard C	2006
Ellis, B. J., Jackson, J. J., & Boyce, W. T. (2006). The stress response systems: Universality and adaptive individual differences. Developmental Review, 26(2), 175-212.		2006
Influence of leukotriene pathway polymorphisms on response to montelukast in asthma	Lima JJ, Zhang S, Grant A, Shao LH, Tantisira KG, Allayee H, Wang LW, Sylvester J, Holbrook J, Wise R, Weiss ST, Barnes K	2006
Lack of association between genetic variation in 9 innate immunity genes and baseline CRP levels	Kozlowski P, Miller DT, Zee RYL, Danik JS, Chasman DI, Lazarus R, Cook NR, Ridker PM, Kwiatkowski DJ	2006
The leader on the couch: A clinical approach to changing people and organizations. John Wiley & Sons.	De Vries MFK	2006
2007 ASAS Southern Meeting	Cohh-lantress Siloam Springs, A. R., El Reno, O. K	2007
5 Precision Animal Breeding. Redesigning Animal Agriculture, 65.	Prayaga KC, Reverter, A	2007
Candidate genes for panic disorder: insight from human and mouse genetic studies	Gratacos, M., Sahun, I., Gallego, X., Amador‐Arjona, A., Estivill, X., Dierssen, M	2007
Dissecting anxiety in the vervet monkey: a search for association between polymorphisms in the corticotropin releasing hormone (CRH) and neuropeptide Y (NPY) genes and anxious behavior.	Elbejjani, M. (2007).	2007
Genetic Investigation of Neurotransmitter and Related Genes With Cognitive Ability and Personality	Miyajima, F. (2007).	2007
Genome-wide association with select biomarker traits in the Framingham Heart Study	Benjamin EJ, Dupuis J, Larson MG, Lunetta KL, Booth SL, Govindaraju DR, Kathiresan S, Keaney JF, Keyes MJ, Lin JP, Meigs JB, Robins SJ, Rong J, Schnabel R, Vita JA, Wang TJ, Wilson PWF, Wolf PA, Vasan RS	2007
HTF9C gene of 22q11.21 region associates with schizophrenia having deficit-sustained attention	Liu YL, Fann CSJ, Liu CM, Chang CC, Yang WC, Wu JY, Hung SL, Chan HY, Chen JJ, Hsieh MH, Hwang TJ, Faraone SV, Tsuang MT, Chen WJ, Hwu HG	2007
Molecular nutrition and genomics: nutrition and the ascent of humankind. John Wiley & Sons.	Lucock, M	2007
Precision animal breeding.	Thesaurus CABI, Portal B, Compendium CABI, Tool HS, Bank PK, Cases T	2007
Roe, B. E., & Haab, T. C. (2007). Using biomedical technologies to inform economic modeling: challenges and opportunities for improving analysis of environmental policies.		2007
Saggese, J. (2007). FUTURE DIRECTIONS FOR PRACTICE AND RESEARCH. Bipolar Depression: A Comprehensive Guide, 227.		2007
Skousen, M. (2007). Investing in One Lesson. Simon and Schuster.		2007
Variation at the corticotropin-releasing hormone gene (CRH) locus and individual differences in stress physiology and behavior in captive rhesus macaques (Macaca mulatta) (Doctoral dissertation, New York University).	Dvoskin, R	2007
An evaluation of the corticotropin-releasing hormone and leptin gene SNPs relative to cattle behaviour	Pugh KA	2007
Temerositat en rates heterogènies (N/Nih-HS): vers els gens quantitatius de l'ansietat i la por.	López Aumatell, R	2008
A study of cattle disposition: Exploring QTL associated with temperament	Boldt CR	2008
Big Spring Herald-October 01, 2008.	Midkiff R, Moseley JA	2008
Biological and environmental factors associated with the stress response in infancy: the role of attachment and genetics. University of London, University College London (United Kingdom).	Frigerio, A	2008
CRH haplotype as a factor influencing cerebrospinal fluid levels of corticotropin-releasing hormone, hypothalamic-pituitary-adrenal axis activity, temperament, and alcohol consumption in rhesus macaques	Barr, C. S., Dvoskin, R. L., Yuan, Q., Lipsky, R. H., Gupte, M., Hu, X., ... & Goldman, D.	2008
Evaluation of the serotonergic genes htr1A, htr1B, htr2A, and slc6A4 in aggressive behavior of Golden Retriever dogs	van den Berg L, Vos-Loohuis M, Schilder MBH, van Oost BA, Hazewinkel HAW, Wade CM, Karlsson EK, Lindblad-Toh K, Liinamo AE, Leegwater PAJ	2008
Genetic exploration of novel behavioral phenotypes in interleukin-7 and interleukin-18 receptor knockout mice. State University of New York at Albany.	Eisener-Dorman, A. F.	2008
Super rich: The rise of inequality in Britain and the United States. Polity.	Irvin, G	2008
The soul genome: Science and reincarnation. Wheatmark, Inc.	Von Ward, P	2008
C-Reactive protein gene variants are associated with postoperative C-reactive protein levels after coronary artery bypass surgery	Perry TE, Muehlschlegel JD, Liu KY, Fox AA, Collard CD, Body SC, Shernan SK	2009
SB 4: Texas charter schools and the politics of competence. Rice University.	Wandless, A. (2009).	2009
50 genetics ideas you really need to know. Greenfinch.	Henderson, M	2009
A Meta-Analysis of Candidate Gene Polymorphisms and Ischemic Stroke in 6 Study Populations Association of Lymphotoxin-Alpha in Nonhypertensive Patients	Wang, XY, Cheng, SZ, Brophy, VH, Erlich, HA, Mannhalter, C, Berger, K, Lalouschek, W, Browner, WS, Shi, Y, Ringelstein, EB, Kessler, C, Luedemann, J, Lindpaintner, K, Liu, LS, Ridker, PM, Zee, RYL, Cook, NR	2009
Candidate genes for respiratory disease associated with markers of inflammation and endothelial dysfunction in elderly men	Wilker, EH, Alexeeff, SE, Poon, A, Litonjua, AA, Sparrow, D, Vokonas, PS, Mittleman, MA Schwartz, J	2009
Casellas, N. M., Keuning, E., Kruijt, L., Hortós, M., Arnau, J., & te Pas, M. F. W. (2009). Comparative proteomic profiling of two muscles from five divergent pig breeds using SELDI-TOF proteomics technology. In Book of Abstracts of the 60th Annual Meeting of the European Association for Animal Production EAAP, Barcelona, Spain, 24-27 August 2009 (pp. 34-34).		2009
Changes in motivated decision-making during adolescence as measured by the Iowa Gambling Task: Novel scoring methods and contribution of dopamine D2 receptor activity. University of Minnesota.	Wahlstrom D	2009
FauhrorCProKSsor, J. D. (2009). A THESIS SUBMITTED (Doctoral dissertation, UC-Los Angeles).		2009
Feline behavioural problems: an epidemiological study in a cat population. In Proceedings of 7th International Veterinary Behaviour Meeting (pp. 188-189). Sarah E. Heath.	Berteselli, G., Cannas, S., Michelazzi, M., Volontè, L., & Palestrini, C	2009
Genome-Wide Association Study Implicates Chromosome 9q21.31 as a Susceptibility Locus for Asthma in Mexican Children	Hancock DB, Romieu I, Shi M, Sienra-Monge JJ, Wu H, Chiu GY, Li HL, del Rio-Navarro BE, Willis-Owens SAG, Weiss ST, Raby BA, Gao H, Eng C, Chapeia R, Burchard EG, Tang H, Sullivan PF, London SJ	2009
Macpherson, A. (2009). A Game of Two Halves: The Autobiography. Black & White Publishing.		2009
Phenotypic dissection of mood disorder. Cardiff University (United Kingdom).	Forty, L	2009
Proceedings Document Map	Lawrence JD	2009
Rakvåg, T. T. N. (2009). Pharmacogenetics of morphinein cancer pain.		2009
Transforming Growth Factor-β Receptor-3 Is Associated with Pulmonary Emphysema	Hersh CP, Hansel NN, Barnes KC, Lomas DA, Pillai SG, Coxson HO, Mathias RA, Rafaels NM, Wise RA, Connett JE, Klanderman BJ, Jacobson FL, Gill R, Litonjua AA, Sparrow D, Reilly JJ, Silverman EK	2009
Yours for the asking: An indispensable guide to fundraising and management. John Wiley & Sons.	Levy, R	2009
A Large-scale genetic association study of esophageal adenocarcinoma risk	Liu CY, Wu MC, Chen F, Ter-Minassian M, Asomaning K, Zhai RH, Wang ZX, Su L, Heist RS, Kulke MH, Lin XH, Liu G, Christiani DC	2010
Armbruster, D. (2010). The impact of serotonergic and dopaminergic genetic variation on endophenotypes of emotional processing.		2010
Association of dopamine- and serotonin-related genes with canine aggression	Våge J, Wade C, Biagi T, Fatjó J, Amat M, Lindblad-Toh K, Lingaas F	2010
Davenport, T. O., & Harding, S. D. (2010). Manager redefined: How your top performers manage work. John Wiley & Sons.		2010
De Vries, M. F. K. (2010). Reflections on character and leadership: on the couch with Manfred Kets de Vries. John Wiley & Sons.		2010
Evolutionary genomics of animal personality.	van Oers K, Mueller JC	2010
Family wars: Stories and insights from famous family business feuds. Kogan Page Publishers.	Gordon G, Nicholson N	2010
In search of diagnostic and prognostic markers for thyroid cancer: A proteomics approach. Karolinska Institutet (Sweden).	Sofiadis A	2010
Kumar, U., & Mandal, M. K. (Eds.). (2010). Suicidal behaviour: assessment of people-at-risk.		2010
Novel Associations of Multiple Genetic Loci With Plasma Levels of Factor VII, Factor VIII, and von Willebrand Factor The CHARGE (Cohorts for Heart and Aging Research in Genome Epidemiology) Consortium	Smith NL, Chen MH, Dehghan A, Strachan DP, Basu S, Soranzo N, Hayward C, Rudan I, Sabater-Lleal M, Bis JC, de Maat MPM, Rumley A, Kong XX, Yang Q, Williams FMK, Vitart V, Campbell H, Mälarstig A, Wiggins KL, Van Duijn CM, McArdle WL, Pankow JS, Johnson AD, Silveira A, McKnight B, Uitterlinden AG, Aleksic N, Meigs JB, Peters A, Koenig W, Cushman M, Kathiresan S, Rotter JI, Bovill EG, Hofman A, Boe…	2010
One good trade: inside the highly competitive world of proprietary trading. John Wiley & Sons.	Bellafiore, M. (2010)	2010
Review of potential investment into recording feed efficiency in beef cattle. Meat & Livestock Australia, Sydney.	Barwick, S., Graser, H., Jeyaruban, G., Johnston, D., & Wolcott, M	2010
Rydén, E. (2010). Attention-deficit hyperactivity disorder in bipolar disorder. Karolinska Institutet (Sweden).		2010
Study of genomic variability in the genetic susceptibility to psychiatric disorders: SNPs, CNVs and miRNAs. Universitat Pompeu Fabra.	Saus Martínez, E	2010
Truchanowicz, E. G. (2010). Prepulse reactivity in prepulse inhibition. Swansea University (United Kingdom).		2010
Walsh, A. (2010). Social class and crime: A biosocial approach (Vol. 9). Routledge.		2010
Watson, L. M. (2010). Cover art Laboratory Primate Newsletter. Laboratory Primate Newsletter, 49(4).		2010
Multiple Facets of Anger: Getting Mad Or Restoring Justice?. New York: Nova Science Publishers.	Pahlavan, F	2011
Brunberg, E. (2011). Tail biting and feather pecking: using genomics and ethology to explore motivational backgrounds. Department of animal environment and health, Swedish University of Agricultural Sciences.		2011
Camillo, C. (2011). Laughing at Wall Street: How I Beat the Pros at Investing (by Reading Tabloids, Shopping at the Mall, and Connecting on Facebook) and how You Can, Too. St. Martin's Press.		2011
de Producción Animal, A. L. (2011). Recursos geneticos. Latin American Archives of Animal Production, 19(5).		2011
Differences in physical and virtual environments. The Wiley-Blackwell handbook of individual differences, 773.	Graham, L. T., Sandy, C. J., Gosling SD	2011
Elder, A. (2011). The New Sell and Sell Short: How to Take Profits, Cut Losses, and Benefit from Price Declines (Vol. 476). John Wiley & Sons.		2011
Evidence-based technical analysis: applying the scientific method and statistical inference to trading signals. John Wiley & Sons.	Aronson D	2011
FADS genes–Key genetic regulators of polyunsaturated fatty acid levels (Doctoral dissertation, Technische Universität München).	Lattka E	2011
Gallezot, M. C., Anderson, G., Leventhal, B. L., Ohtsu, H., Krystal, J. H., Mayes, L., & de Araujo, I. (2011). 1. A Zebrafish Model for the Functional Analysis of Genes in Autism. Neuropsychopharmacology, 36, S198-S323.		2011
Guerra, D., Colonnello, V., & Panksepp, J. (2011). The neurobiology of RAGE and anger & psychiatric implications with a focus on depression. In Multiple Facets of Anger: Getting Mad or Restoring Justice? (pp. 45-80). Nova Science Publishers, Inc..		2011
Identification of a gene associated with avian migratory behaviour.	Mueller JC, Pulido, F., & Kempenaers, B.	2011
Involvement of Mineralocorticoid Receptor Polymorphisms in Human Cognitive Function.	Molitor A	2011
Large-Scale Candidate Gene Analysis in Whites and African Americans Identifies IL6R Polymorphism in Relation to Atrial Fibrillation The National Heart, Lung, and Blood Institute's Candidate Gene Association Resource (CARe) Project	Schnabel RB, Kerr KF, Lubitz SA, Alkylbekova EL, Marcus GM, Sinner MF, Magnani JW, Wolf PA, Deo R, Lloyd-Jones DM, Lunetta KL, Mehra R, Levy D, Fox ER, Arking DE, Mosley TH, Müller-Nurasyid M, Young TR, Wichmann HE, Seshadri S, Farlow DN, Rotter JI, Soliman EZ, Glazer NL, Wilson JG, Breteler MMB, Sotoodehnia N, Newton-Cheh C, Kääb S, Ellinor PT, Alonso A, Benjamin EJ, Heckbert SR	2011
Managing creative people: Lessons in leadership for the ideas economy. John Wiley & Sons.	Torr, G. (2011)	2011
Markers and genes influencing puberty	Reverter T, Boe-Hansen G	2011
Nothhaft, H. R., & Kline, D. (2011). Great again: Revitalizing America's entrepreneurial leadership. Harvard Business Press.		2011
Paraoxonase (PON1 and PON3) polymorphisms: impact on liver expression and atorvastatin-lactone hydrolysis	Riedmaier S, Klein K, Winter S, Hofmann U, Schwab M, Zanger UM	2011
Peterson, R. L. (2011). Inside the investor's brain: The power of mind over money. John Wiley & Sons.		2011
Phenotypic and genetic effects of disposition on beef tenderness and quality attributes	Taxis TM	2011
Polymorphisms in the nitric oxide synthase 1 gene are associated with severe chronic rhinosinusitis	Zhang, Y., Endam, L. M., Filali-Mouhim, A., Bossé, Y., Castano, R., & Desrosiers, M. (2011)	2011
The British constitution now: recovery or decline?. Random House.	Mount, F	2011
A chromosome-wide QTL study on BTA29 affecting temperament traits in German Angus beef cattle and mapping of DRD4	Glenske, K, Prinzenberg EM, Brandt H, Gauly M, Erhardt G.	2011
A simple cage test captures intrinsic differences in aspects of personality across individuals in a passerine bird	Kluen, E., Kuhn, S., Kempenaers, B., & Brommer, J. E. (2012).	2012
Association study of the KCNJ3 gene as a susceptibility candidate for schizophrenia in the Chinese population	Yamada K, Iwayama Y, Toyota T, Ohnishi T, Ohba H, Maekawa M, Yoshikawa T	2012
Candidate gene studies in human anxiety disorders	Donner, J	2012
Catlette, B., & Hadden, R. (2012). Contented Cows Still Give Better Milk: The Plain Truth about Employee Engagement and Your Bottom Line. John Wiley & Sons.		2012
Comparison of two CYP17 isoforms: Implications for cortisol production in the South African Merino (Doctoral dissertation, Stellenbosch: Stellenbosch University).	Hough, D	2012
Design and phenotyping procedures for recording wool, skin, parasite resistance, growth, carcass yield and quality traits of the SheepGENOMICS mapping flock.	White, J. D., Allingham, P. G., Gorman, C. M., Emery, D. L., Hynd, P., Owens, J., ... & Oddy, V. H. (2012).	2012
Effects of single nucleotide polymorphisms identified at the μ-Calpain and Calpastatin gene locus on tenderness of meat from commercial cattle	Velez-Irizarry D	2012
Gasparino, C. (2012). Bought and paid for: the hidden relationship between Wall Street and Washington. Penguin.		2012
Genetic adaptability of livestock to environmental stresses	Naskar S, Gowane GR, Chopra A, Paswan C, Prince LLL	2012
Genetics Behind Mood Disorders-Candidate Gene Studies of Bipolar and Major Depressive Disorders.	Soronen, P. (2012).	2012
Genome-wide associated loci influencing interleukin (IL)-10, IL-1Ra, and IL-6 levels in African Americans	Ayele FT, Doumatey A, Huang HX, Zhou J,, Charles B, Erdos M, Adeleye J, Balogun W, Fasanmade O, Johnson T, Oli J, Okafor G, Amoah A, Eghan BA, Agyenim-Boateng K, Acheampong J, Adebamowo CA, Herbert A, Gerry N, Christman M, Chen GJ,, Shriner D, Adeyemo A, Rotimi CN	2012
Identification of copy number variants in horses. Genome research, 22(5), 899-907.	Doan, R., Cohen, N., Harrington, J., Veazy, K., Juras, R., Cothran, G., ... & Dindot, S. V. (2012)	2012
Improvement of Farm Animal Breeding by DNA Sequencing. DNA Sequencing–Methods and applications	Raj GD	2012
Kemper, K. E., & Goddard, M. E. (2012). HMG Advance Access published August 16, 2012.		2012
Kivisto, P., & Croll, P. R. (2012). Race and ethnicity: The basics. Routledge.		2012
Labitan, B. (2012). Moats: The Competitive Advantages of Buffett and Munger Businesses. Lulu. com.		2012
Lin, T. C. (2012). The new investor. UCLA L. Rev., 60, 678.		2012
Muscle and adipose tissue: Potential roles in driving variation in feed efficiency	Welch, C. M., McGee, M., Kokta, T. A., & Hill, R. A.	2012
Odendaal, Z. (2012). Aspects of the genetics of human aggressive behaviour (Doctoral dissertation, University of the Free State).		2012
Polymorphism in the tyrosine hydroxylase (TH) gene is associated with activity-impulsivity in German Shepherd Dogs. PLoS One, 7(1), e30271.	Kubinyi, E., Vas, J., Hejjas, K., Ronai, Z., Brúder, I., Turcsán, B., ... & Miklósi, Á.	2012
Sanders, A. (2012). Times of troubles: Britain's war in Northern Ireland. Edinburgh University Press.		2012
Shafer, G. (2012). Insulin sensitivity in tropically adapted cattle with divergent residual feed intake (Doctoral dissertation, Texas A & M University).		2012
The reckoning: debt, democracy, and the future of American power. St. Martin's Press.	Moran, M	2012
Understanding and predicting complex traits: knowledge from cattle. Human molecular genetics	Kemper KE, Goddard ME	2012
Yen, Y. C. (2012). Emotional and cognitive aspects in two mouse lines selectively bred for extremes in anxiety-related behavior: from trait anxiety to psychopathology (Doctoral dissertation, lmu).		2012
Effects of polymorphism in the 5′-flanking region of the IGF-I gene on milk-production traits in Chinese Holstein cattle	Alim MA, Xie Y, Fan YP, Wu XP, Zhang Y, Sun DX, Zhang SL, Zhang Y, Zhang Q, Liu L	2012
Genetic diversity of tyrosine hydroxylase (TH) and dopamine b-hydroxylase (DBH) genes in cattle breeds	Lourenco-Jaramillo, D. L., Sifuentes-Rincón, A. M., Parra-Bracamonte, G. M., Rosa-Reyna, X. F. D. L., Segura-Cabrera, A., & Arellano-Vera, W.	2012
Genome wide association studies for temperament in New Zealand dairy cattle	Chan FY	2012
Antenatal depression and infant sleep: investigating the pathways to risk (Doctoral dissertation, Oxford University, UK).	Netsi E	2013
Characterising trait anxiety in the common marmoset (Callithrix jacchus): Investigations into behavioural, psychophysiological and cognitive phenotypes (Doctoral dissertation, University of Cambridge).	Shiba, Y	2013
Child temperament: New thinking about the boundary between traits and illness. WW Norton & Company.	Rettew, D	2013
Comparative study of leadership between civilian engineers and military engineers. Robert Morris University.	Stevens, R. B	2013
Cunningham, L. A., & Buffett, W. E. (2013). The essays of Warren Buffett: lessons for corporate America. Carolina Academic Press.		2013
Effects of Chronic Oxidative Stress on TRPM2 and TRPC3 Channels: Potential Implications for Bipolar Disorder (Doctoral dissertation).	Roedding, A	2013
Emotion and psychopathology. Handbook of psychology of emotions	Bauer S, Mohiyeddini C	2013
Estratégias de imputação de genótipos de marcadores SNP para estudos de associação genômica em animais da raça Nelore (Doctoral dissertation, Universidade	de Lima Silva F	2013
Estratégias de imputação de genótipos de marcadores SNP para estudos de associação genômica em animais da raça Nelore (Doctoral dissertation, Universidade de São Paulo).	Silva FDL	2013
Genetic influences on response to mood stabilizers in bipolar disorder: current status of knowledge.	Rybakowski, JK	2013
Investigation of Genomic Estimated Breeding Values and Association Methodologies using Bayesian Inference in a Nellore-Angus Crossbred Population for Two Traits	Hulsman LL	2013
König v. Borstel, U. (2013). Assessing and influencing personality for improvement of animal welfare: a review of equine studies. CABI Reviews, (2013), 1-27.		2013
Lavin, C. (2013). Politics Right Down to Your DNA. Predisposed: Liberals, Conservatives, and the Biology of Political Differences, 173.		2013
Lindén, M., Khademi, M., Lima Bomfim, I., Piehl, F., Jagodic, M., Kockum, I., & Olsson, T. (2013). Multiple sclerosis risk genotypes correlate with an elevated cerebrospinal fluid level of the suggested prognostic marker CXCL13. Multiple sclerosis journal, 19(7), 863-870.		2013
ofAnimal Personality. Animal personalities: Behavior, physiology, and evolution, 149.	VAN OERS, K. E. E. S., & SINN, D. L.	2013
Pleiotropic effects of coat colour-associated mutations in humans, mice and other mammals. In Seminars in cell & developmental biology	Reissmann, M., & Ludwig, A.	2013
Polymorphisms of the OXTR gene explain why sales professionals love to help customers. Frontiers in behavioral neuroscience, 7, 171.	Verbeke, W., Bagozzi, R. P., van den Berg, W. E., & Lemmens, A	2013
Proteomic and SNP analysis of the Cadherin 10 type-II (CDH10) gene, in the South African Autistic population.	October, F.	2013
Rohrer, G. A., Brown-Brandl, T., Rempel, L. A., Schneider, J. F., & Holl, J. (2013). Genetic analysis of behavior traits in swine production. Livestock Science, 157(1), 28-37.		2013
Staff, D. E. The Daily Egyptian, October 08, 2013		2013
The ankyrin-3 gene is associated with posttraumatic stress disorder and externalizing comorbidity	Logue, MW, Solovieff, N, Leussis, MP, Wolf, EJ Melista, E, Baldwin, C Koenen, KC, Petryshen, TL, Miller, MW	2013
The Glasgow Smile. Birlinn.	Brown A	2013
The relationship between the circadian cycle of blood plasma analytes with feed efficiency in beef heifers (Doctoral dissertation, University of Guelph).	Gonano C	2013
Walkley, J. (2013). final repport		2013
Genetics of behavioural adaptation of livestock to farming conditions.	Canario L, Mignon-Grasteau S, Dupont-Nivet M, Phocas F	2013
Angel investing: the Gust guide to making money and having fun investing in startups. John Wiley & Sons.	Rose DS	2014
Antipredator behavior QTL: differences in rainbow trout clonal lines derived from wild and hatchery populations. Behavior Genetics, 44, 535-546.	Christensen, K. A., Brunelli, J. P., Wheeler, P. A., & Thorgaard, GH	2014
Are genetic variations in OXTR, AVPR1A, and CD38 genes important to social integration? Results from two large US cohorts	Chang SC, Glymour MM, Rewak M, Cornelis MC, Walter S, Koenen KC, Kawachi I, Liang LM, Tchetgen EJT, Kubzansky LD	2014
Burns, B., Corbet, N. J., McGowan, M. R., & Holroyd, R. G. (2014). Male indicator traits to improve female reproductive performance.		2014
Carey, T. (2014). Taming the tiger parent: How to put your child's well-being first in a competitive world. Robinson.		2014
Characterization of normal facial features and their association with genes (Doctoral dissertation, Cardiff University)	Toma, A.	2014
Comparison of breeding value prediction for two traits in a Nellore-Angus crossbred population using different Bayesian modeling methodologies	Hanna, L. L. H., Garrick, D. J., Gill, C. A., Herring, A. D., Sanders, J. O., & Riley, D. G.	2014
Differential maternal and paternal genome effects on placental and fetal phenotype and gene expression at midgestation.	Xiang R	2014
Don't Wait for the Next War: A Strategy for American Growth and Global Leadership. Public Affairs.	Clark, W. K	2014
Genes, beats and traits: A multi-marker exploration of personality.	LeeAS	2014
Genetics and selection of bees: Breeding for healthy and vigorous honeybees. In Beekeeping for Poverty Alleviation and Livelihood Security (pp. 247-280)	Gupta RK, Glenn T, Glenn S	2014
Hall of mirrors: The great depression, the great recession, and the uses-and misuses-of history. Oxford University Press.	Eichengreen B	2014
Identification of QTLs for behavioral reactivity to social separation and humans in sheep using the OvineSNP50 BeadChip	Hazard D, Moreno C, Foulquié D, Delval E, François D, Bouix J, Boissy A	2014
Konrath, S. H., & Bonadonna, J. P. (2014). Physiological and health-related correlates of the narcissistic personality.		2014
Large multiethnic Candidate Gene Study for C-reactive protein levels: identification of a novel association at CD36 in African Americans	EllisJ, LangeEM, LiJ, DupuisJ, BaumertJ, WalstonJD, KeatingBJ, DurdaP, FoxER, PalmerCD, MengYA, YoungT, FarlowDN, SchnabelRB, MarziCS, LarkinE, MartinLW, BisJC, Auer P, Ramachandran VS, GabrielSB, WillisMS, PankowJS, PapanicolaouGJ, RotterJI, BallantyneCM, GrossMD, LettreG, WilsonJG, PetersU, KoenigW, TracyRP, RedlineS, ReinerAP, BenjaminEJ, LangeLA	2014
Response to lithium in bipolar disorder: clinical and genetic findings.	Rybakowski, J. K	2014
Roose, K. (2014). Young money: Inside the hidden world of Wall Street's post-crash recruits. Hachette UK.		2014
Ruottinen, L., Berg, P., Kantanen, J., Kristensen, T. N., Praebel, A., & Groeneveld, L. F. (2014). Status and conservation of the Nordic brown bee.		2014
The relationship between DRD4 polymorphisms and phenotypic correlations of behaviors in the Collared Flycatcher	Garamszegi, L. Z., Mueller, J. C., Markó, G., Szász, E., Zsebők, S., Herczeg, G., ... & Török, J	2014
The sociocultural appraisals, values, and emotions (SAVE) framework of prosociality: Core processes from gene to meme	Keltner D, Kogan A, Piff PK, Saturn SR	2014
Vasopressin and social behavior in humans: testing for genetic associations using a latent factor approac	Ficks CA	2014
Accuracy of direct genomic values for functional traits in Brown Swiss cattle	Kramer M, Erbe M, Seefried FR, Gredler B, Bapst B, Bieber A, Simianer H	2014
Genetic selection for temperament traits in dairy and beef cattle	Haskell MJ, Simm G, Turner SP	2014
The genetic architecture of climatic adaptation of tropical cattle	Porto-Neto LR, Reverter A, Prayaga KC, Chan EK, Johnston DJ, Hawken RJ, Barendse W	2014
Image analysis for characterization of fishmeal material in aquafeed	Ottoboni M, Caprarulo V, Giromini C, Gottardo D, Cheli F, Dell'Orto V, Pinotti L	2015
Association of exome sequences with plasma C-reactive protein levels in &gt;9000 participants	Schick UM, Auer PL, Bis JC, Lin HH, Wei P, Pankrate N, Lange LA, Brody J, Stitziel NO, Kim D, Carlson CS, Fornage M, Haessler J, Hsu L, Jackson RD,Kooperberg C, Leal SM, Psaty BM, Boerwinkle E, Tracy R, Ardissino D, Shah S, Willer C, Loos R, Melander O, Mcpherson R, Hovingh K, Reilly M, Watkins H, Girelli D, Fontanillas P, Chasman DI, Gabriel SB, Gibbs R, Nickerson DA, Kathiresan S, Peters U, Dup…	2015
AWIN project: innovation in animal welfare assessment	Canali E, Barbieri S, Minero M, Ferrante V, Mattiello S, Zanella A	2015
Bales, K. L., & Hinde, K. (2015). Program of the Thirty-Eighth Meeting of The American Society of Primatologists.		2015
Bava, L., Sandrucci, A., Colombini, S., Brasca, M., Silvetti, T., Tamburini, A., ... & Crovetto, G. M. (2015). Milking procedure can affect anaerobic spore-forming bacteria in milk. ITALIAN JOURNAL OF ANIMAL SCIENCE, 14(suppl. 1), 61-61.		2015
Behaviour of cattle: molecular biological background and relationship to milk performance	Friedrich J	2015
Biology and Diseases of Cats. In Laboratory Animal Medicine	Burkholder, T., Feliciano, C. L., VandeWoude, S., & Baker, H. J	2015
Blacker, K., & McConnell, P. (2015). People Risk Management: A practical approach to managing the human factors that could harm your business. Kogan Page Publishers.		2015
Boselli, L., Gac, A., Bava, L., Migliorati, L., & Tamburini, A. (2015). Environmental performances of the main Italian beef production systems. ITALIAN JOURNAL OF ANIMAL SCIENCE, 14(suppl. 1), 130-131.		2015
ASPA 21st Congress. Italian Journal of Animal Science, 14(s1), 1.	Briani C, Galli A	2015
Fat and fiber in natural ingredient diets and purified diets for laboratory animals. ITALIAN JOURNAL OF ANIMAL SCIENCE, 14(suppl. 1), 164-164.	Caprarulo V, Ottoboni M, Baldi A, Giromini C, Fusi E, Pinotti L	2015
Changes in the Functional Brain Connectivity and Verbal Memory Performance Following Yoga or Memory Training in Older Adults with Subjective Memory Complaints	Lavretsky, H., Yang, H., Eyre, H., Leaver, A., Narr, K., & Khalsa, D	2015
Wednesday, December 9, 2015. Neuropsychopharmacology, 40, S443-S611.	Chen, Q., Xiao, E. Y., Goldman, A. L., Bharadwaj, R., Healy, K., Zoltick, B., Mattay, V. S	2015
Mechanisms in social anxiety disorder in the context of early developmental trauma: An imaging, neurocognitive and genetics study (Doctoral dissertation, Stellenbosch: Stellenbosch University).	David R	2015
Effects of a blend of essential oils and an enzyme combination on growth performance, microbial counts, and ileum morphology in Escherichia coli K88 challenged piglets	Jiang, X., Agazzi, A., Cheli, F., Awati, A., Crestani, M., Vitari, F., ... & Bontempo, V	2015
Effects of using an oregano aqueous extract on performance, gut microbiota and immune function in broiler chickens. ITALIAN JOURNAL OF ANIMAL SCIENCE, 14(Suppl. 1), 37-37.	Franciosini MP, Proietti Casagrande, P., Forte, C., Beghelli, D., Ranucci, D., Dal Bosco, A., & Trabalza Marinucci, M	2015
Environmental assessment of different livestock systems in the peri-urban areas: a farm level approach	Gaviglio A, Bertocchi M, Marescotti ME, Demartini E, Pirani A	2015
Fidel Castro: A Machiavellian Prince?. Available at SSRN 2623731.	Cuzán, A. G	2015
Food waste valorization: mango peels enhance in vitro rumen microbial fermentation. ITALIAN JOURNAL OF ANIMAL SCIENCE, 14(suppl. 1), 133-134.	Garavaglia, L., & Tedesco, D. (2015)	2015
Farming insects for feeding pigs: constraints and opportunities. Italian Journal of Animal Science, 14(suppl. 1), 169-170.	Fortina, R., Gasco, L., Terova, G., Roncarati, A., Parisi, G., Piccolo, G., Prandini A	2015
Franchise your business: The guide to employing the greatest growth strategy ever. Entrepreneur Press.	Siebert M	2015
Effect of alfalfa hay digestibility and inclusion rate in lactating dairy cows diets on feed intake, digestibility, ruminal pH and productive performance. ITALIAN JOURNAL OF ANIMAL SCIENCE, 14(supp 1), 20-20.	Fustini, M., Palmonari, A., Canestrari, G., Negri, N., & Formigoni, A	2015
GABAA receptor subunit-related neuroanatomical substrates for attenuation of anxiety.	Hellsten, KS	2015
Genetic analysis of bipolar disorder and alcohol use disorder.	Dalvie, S	2015
Genetic aspects of cattle adaptation in the tropics	Burrow HM	2015
Genetic modulation of oxytocin sensitivity: a pharmacogenetic approach	Chen, F. S., Kumsta, R., Dvorak, F., Domes, G., Yim, O. S., Ebstein, R. P., & Heinrichs, M. (2015	2015
Genetics of behaviour in cattle. In The genetics of cattle (pp. 234-259)	Wiener, P.	2015
Genetics of meat quality. In The genetics of cattle (pp. 544-570). Wallingford UK: CABI.	Mateescu, R. G. (2015)	2015
Global milk quality: evaluating tool for dairy farm. ITALIAN JOURNAL OF ANIMAL SCIENCE, 14(suppl. 1), 62-62.	Zucali, M., Bava, L., Tamburini, A., Sandrucci, A., Mattiello, S., Battelli, G., & Brasca, M. (2015).	2015
Global warming potential of broiler chicken production system using a life cycle assessment. ITALIAN JOURNAL OF ANIMAL SCIENCE, 14(suppl. 1), 24-24.	Cesari, V., Zucali, M., Bava, L., & Toschi, I	2015
Improving sustainability of poultry production by feeding insects: state of the art and perspectives	Schiavone, A., Zotte, A. D., Terova, G., Bani, P., Danieli, P. P., Angelis, A. D., ... & Gasco, L	2015
Insects as innovative protein source for fish feeds: a brief review. Italian Journal of Animal Science, 14(suppl. 1), 170-170.	Gasco, L., Terova, G., Acuti, G., Bani, P., Danieli, P. P., Zotte, A. D., ... & Roncarati, A	2015
Leadership dispatches: Chile's extraordinary comeback from disaster. Stanford University Press.	Useem, M., Kunreuther, H., & Michel-Kerjan, E. (2015).	2015
The Gordon Gekko effect: The role of culture in the financial industry (No. w21267). National Bureau of Economic Research.	Lo, A. W	2015
Protocol development for welfare assessment in commercial turkey farms. ITALIAN JOURNAL OF ANIMAL SCIENCE, 14(suppl. 1), 3-3.	Lolli S, Estevez I, Ferrari, L., Negrao Watanabe, T. T., Ozkan, S., Tremolada, C., & Ferrante, V	2015
Measuring socioemotional development. Handbook of child psychology and developmental science: Socioemotional processes, 3, 475-488.	Brownell, C. A., Lemerise, E. A., Pelphrey, K. A., & Roisman, GI	2015
Polymorphic Gait In The Horse: An Interaction Of Genetics, Morphology, And Behavior	Staiger E	2015
Production regulations and characteristics of cow Piedmontese Noble Mlik	Renna, M., RAVETTO ENRI, S., Probo, M., Lussiana, C., Cornale, P., Bellio, A., ... & Lombardi, G	2015
Replication of a genetic variant for prostate cancer-specific mortality	Penney KL, Shui IM, Feng Z, Sesso HD, Stampfer MJ, Stanford JL	2015
Seven pillars of servant leadership: Practicing the wisdom of leading by serving. Paulist Press.	Sipe JW, Frick DM	2015
Strategies to increase the adoption of AI in northern Australian tropical beef genotype herds.	Portoneto, L., Chandra, K., Satake, N., Boehansen, G., Burns, B., Fordyce, G., ... & Braithwaite, I	2015
The hidden costs of animal health in dairy cattle breeding: evidences from a case study. Italian Journal of Animal Science, 14(suppl. 1), 45-45.	Demartini E, Pirani A, Bertocchi M, Marescotti ME, Gaviglio A	2015
The vindication of Lamarck? Epigenetics at the intersection of law and mental health. Behavioral sciences & the law, 33(5), 607-628.	DeLisi, M., Vaughn, MG	2015
Transforming the workforce for children birth through age 8: A unifying foundation.	National Research Council	2015
Two-variance-component model improves genetic prediction in family datasets	Tucker, G., Loh, P. R., MacLeod, I. M., Hayes, B. J., Goddard, M. E., Berger, B., & Price, AL	2015
Variation at the DRD4 locus is associated with wariness and local site selection in urban black swans	van Dongen, W. F., Robinson, R. W., Weston, M. A., Mulder, R. A., Guay PJ	2015
Vegetable food waste bioconversion to earthworms as novel feed/food: earthworms fatty acid profile	Tedesco, D., Balzaretti, C., Garavaglia, L	2015
Genetic markers that influence feed efficiency phenotypes also affect cattle temperament as measured by flight speed	Lindholm-Perry AK, Kuehn LA, Freetly HC, Snelling WM	2015
Genetic variants in glucocorticoid and mineralocorticoid receptors are associated with concentrations of plasma cortisol, muscle glycogen content, and meat quality traits in male Nellore cattle	Poleti, M. D., DeRijk, R. H., Rosa, A. F., Moncau, C. T., Oliveira, P. S., Coutinho, L. L., ... & Balieiro, J. C. D. C. (2015).	2015
Genetics of cattle temperament and its impact on livestock production and breeding–a review	Friedrich J, Brand B, Schwerin M	2015
Integrated Genome-wide association and hypothalamus eQTL studies indicate a link between the circadian rhythm-related gene PER1 and coping behavior	Ponsuksili, S., Zebunke, M., Murani, E., Trakooljul, N., Krieter, J., Puppe, B., ... & Wimmers, K	2015
W1. Novel Pet radioligands show that COX-1 is constitutively expressed and that COX-2 is induced by inflammation in rhesus monkey brain. Neuropsychopharmacology, 41, S455-630.	Shrestha, S., Eldridge, M., Cortes, M., Singh, P., Kim, M. J., Gladding, R., ... & Innis, R. (2016)	2016
Associations between polymorphisms of the STAT1 gene and milk production traits in water buffaloes	Deng TX, Pang CY, Lu XR, Zhu P, Duan AQ, Liang XW	2016
Child and adolescent disorders.	Beauchaine, T. P., & Hayden, E. P	2016
Animals and us: history, exciting developments, cross-pollination and new directions for applied ethology research. In Proceedings of the 50th congress of the International Society for Applied Ethology (pp. 112-112).	Brown, J., Seddon, Y., Rault, J. L., Doyle, R., Jensen, P., Rodenburg, T. B., & Marchant-Forde, J	2016
Molecular Genetics of Resilience (Doctoral dissertation, Instituto Nacional de Saude Doutor Ricardo Jorge (Portugal))	da Silva Zêzere, I. R. (2016).	2016
The ancestor's tale: A pilgrimage to the dawn of life. Hachette UK.	Dawkins R, Wong Y	2016
Downey-Slinker, E. D. (2016). Studies of Immunogenetic Variation in Cattle (Doctoral dissertation).		2016
Studying longitudinal trajectories in animal models of psychiatric illness and their translation to the human condition. Neuroscience research, 102, 67-77.	Driscoll, C. A., & Barr, CS	2016
. of the International Society for Applied Ethology 12-15th July, 2016, Edinburgh, United Kingdom.	Dwyer, C., Haskell, M., & Sandilands, V	2016
Flytzani, S. (2016). Genetic Regulation of Autoimmunity in Experimental Neuroinflammation. Karolinska Institutet (Sweden).		2016
Gaffney, M. (2016). Black 9/11: Money, motive and technology. TrineDay		2016
Gene and pathway level analyses of germline DNA-repair gene variants and prostate cancer susceptibility using the iCOGS-genotyping array	Saunders EJ, Dadaev T, Leongamornlert DA, Al Olama AA, Benlloch S, Giles GG, Wiklund F, Groenberg H, Haiman CA, Schleutker J, Nordestgaard BG, Travis RC, Neal D, Pasayan N, Khaw KT, Stanford JL, Blot WJ, Thibodeau SN, Maier C, Kibel AS, Cybulski C, Cannon-Albright L, Brenner H, Park JY, Kaneva R, Batra J, Teixeira MR, Pandha H, Govindasami K, Muir K, Easton DF, Eeles RA, Kote-Jarai Z	2016
Genetic variants in the STMN1 transcriptional regulatory region affect promoter activity and fear behavior in English Springer Spaniels	Ding, X., Hu, J., Zhang, H., & Xu, Y	2016
Evaluation of Apis mellifera syriaca Levant region honeybee conservation using comparative genome hybridization. Genetica, 144, 279-287.	Haddad, N. J., Batainh, A., Saini, D., Migdadi, O., Aiyaz, M., Manchiganti, R., ... & Hamouri, Z. M. (2016	2016
Neural response to rewards and adolescent cannabis and tobacco use: A study of feedback-related negativity and EEG Spectra (Doctoral dissertation, Yale University).	Hammond CJ	2016
Impact of gene-environment interaction on the real-world expression of psychosis risk: linking genetic variation, childhood adversity and daily-life experiences across the extended psychosis phenotype.	Cristóbal Narváez P	2016
Relationship Between Creativity and Bipolar Disorder. Palo Alto University.	Lukens T	2016
Appetite Disorders: From Binge Eating to Anorexia Nervosa. Neuroendocrinology of Appetite, 201-223.	Méquinion M, la Fleur S, Viltart O	2016
Mercado, E. (2016). Examining Physiological Processes in Marital Relationships, and their Behavioral, Socioemotional, and Genetic Correlates. University of California, Davis.		2016
Neurobiology and Pharmacological Prevention of Suicide in Mood Disorders. Melatonin, Neuroprotective Agents and Antidepressant Therapy, 501-522.	Gonda, X., Rihmer, Z., & Dome, P	2016
Oxytocin and Vasopressin Receptor Gene Polymorphisms: Role in Social and Psychiatric Traits		2016
Proceedings of the 50th Congress of the International Society for Applied Ethology: Past and Future: Standing on the Shoulders of Giants. Wageningen Academic Publishers.	Dwyer, C., Haskell, M., & Sandilands, V	2016
Prospecção de assinaturas de seleção em regiões de QTL associadas com características reprodutivas em novilhas Nelore.	Montes Vergara DE	2016
So you want to start a hedge fund: lessons for managers and allocators. John Wiley & Sons.	Seides T	2016
Tkaczynski, P. (2016). The behavioural ecology of personality in wild Barbary macaques (Doctoral dissertation, University of Roehampton).		2016
Turning the respiratory flexibility of Mycobacterium tuberculosis against itself	Lamprecht DA, Finin PM, Rahman MA, Cumming BM, Russell SL, Jonnala SR, Adamson JH, Steyn AJC	2016
Adrenal cortex expression quantitative trait loci in a German Holstein× Charolais cross	Brand B, Scheinhardt MO, Friedrich J, Zimmer D, Reinsch N, Ponsuksili S, Ziegler A	2016
Bovine dopamine receptors DRD1, DRD4, and DRD5: genetic polymorphisms and diversities among ten cattle breeds	Sifuentes-Rincón AM, Trejo-Tapia AG, Randel RD, Ambriz-Morales P, Parra-Bracamonte GM	2016
Crossbred Bos indicus steer temperament as yearlings and whole genome association of steer temperament as yearlings and calf temperament post-weaning	Riley, D. G., Gill, C. A., Boldt, C. R., Funkhouser, R. R., Herring, A. D., Riggs, P. K., Sanders, J. O.	2016
Detection of genetic variants affecting cattle behaviour and their impact on milk production: A genome‐wide association study	Friedrich J, Brand B, Ponsuksili S, Graunke KL, Langbein J, Knaust J, Schwerin M	2016
Genome wide association study on early puberty in Bos indicus	Nascimento AV, Matos MC, Seno LO, Romero ARS, Garcia JF, Grisolia AB	2016
Genome-Wide Association Study between Single Nucleotide Polymorphisms and Flight Speed in Nellore Cattle	Valente TS, Baldi F, Sant'Anna AC, Albuquerque LG, Paranhos da Costa MJ	2016
Genome-wide association study for behavior, type traits, and muscular development in Charolais beef cattle	Vallée A, Daures J, van Arendonk JA, Bovenhuis H	2016
Genomic footprints in selected and unselected beef cattle breeds in Korea	Lim D, Strucken EM, Choi BH, Chai HH, Cho YM, Jang GW, Lee SH	2016
Bayesian models for growth curves, censored data and visual scores in animal breeding.	Lázaro, S. F	2017
Don't Let My Past Be Your Future: A Call to Arms. Constable.	Smith, H. L	2017
The genetics of anxiety‐related negative valence system traits	Savage JE, Sawyers C, Roberson‐Nay R, Hettema JM	2017
2017 ASAS—CSAS. Journal of Animal Science, 95, 4.	Show, T	2017
A multifactorial genetic approach to improving welfare in the racing greyhound	Dockerty, R. J	2017
Applied neurophysiology of the horse; implications for training, husbandry and welfare	McBride, S. D., Parker, M. O., Roberts, K., & Hemmings, A.	2017
Audet, J. N. (2017). Cognitive and neural correlates of innovation in wild finches. McGill University (Canada).		2017
Bostian, A. W. (2017). Chronic Exposure to Ergot Alkaloids Impacts Growth and Performance in Steers. North Carolina State University.		2017
BRENNER, E. G. (2017). Análisis genético molecular del temperamento en ganado bovino: búsqueda y asociación de polimorfismos en genes candidatos.		2017
Bruenig, D. (2017). Genetic, biomarker and psychological factors for risk and resilience of PTSD (Doctoral dissertation, Queensland University of Technology).		2017
Christensen, M., & Drago, A. Genetic determinants of psychic resilience after a diagnosis of cancer. European Psychiatry, 41, S596-S596.		2017
Cognition in t (1; 11) translocation carriers and patients with psychotic disorders.	Duff, B. J	2017
Covel, M. W. (2017). Trend following: How to make a fortune in bull, bear, and black swan markets. John Wiley & Sons.		2017
Cross, A. J. (2017). Genetic Factors Associated with Thermal Tolerance in Grow-Finish Pigs as Measured by eeding Behavior. South Dakota State University.		2017
Distribution of polymorphisms in major and candidate genes for productive and domestication-related traits in European local pig breeds	Fernandez A, Muñoz M, García F, Núñez Y, Geraci C, Crovetti A, Óvilo C	2017
Gandevani, N. (2017). How to Become a Successful Trader: The Trading Personality Profile: Your Key to Maximizing Profit with Any System: The Trading Personality Profile: Your Key to Maximizing Profit with Any System. Lulu. com.		2017
Garza Brenner, E. (2017). Análisis genético molecular del temperamento en ganado bovino: búsqueda y asociación de polimorfismos en genes candidatos.		2017
Genetic solutions. In Advances in Sheep Welfare (pp. 107-130). Woodhead Publishing.	Dominik, S., Smith, JL, Conington J, Daetwyler HD, Olesen I, Bunter KL	2017
Genome-wide analysis reveals differential selection involved with copy number variation in diverse Chinese cattle	Yang, L., Xu, L., Zhu, B., Niu, H., Zhang, W., Miao, J., ... & Li, J.	2017
Hans D. Daetwyler, Ingrid Olesen, Kim L. Bunter CSIRO Agriculture and Food, Armidale, NSW, Australia;** SRUC, The Roslin Institute, The University of Edinburgh, Edinburgh, United Kingdom;† Agriculture Victoria, AgriBio, Centre for AgriBioscience, Bundoora, VIC, Australia;‡ LaTrobe University, Bundoora, VIC, Australia. Advances in Sheep Welfare, 107.	Dominik, S., Smith, J. L., & Conington, J	2017
Local adaptation by birds to human-altered habitats: the great tit and the house sparrow as model species	Riyahi, S	2017
Newberry, R. C. (2017). Behavioral, emotional, and cognitive effects of domestication.		2017
Otowa, T., Roberson-Nay, R., Bekhbat, M., Neigh, G. N., & Hettema, J. M. (2017). Genetics of anxiety disorders. Charney & Nestler's Neurobiology of Mental Illness, 419.		2017
Range expansion in the invasive Round goby (Neogobius melanostomus): behavioural and gene transcriptional components of a successful invader (Doctoral dissertation, University of Windsor (Canada)).	Nguyen-Dang L	2017
Rearing practices and early performance of migratory fish for stocking program: study of the critically endangered European sturgeon (Acipenser sturio) (Doctoral dissertation, Université de Bordeaux).	Garcia EC	2017
Refl ections on Character and Leadership.	de Vries MFK	2017
Streit, F. (2017). Influence of genetic and environmental factors on central stress regulation and pain.		2017
Willfors, C. (2017). Identification of Biobehavioral Markers of Neurodevelopmental Disorders in Twins (Doctoral dissertation, Karolinska Institutet (Sweden)).		2017
Association of SNPs in dopamine and serotonin pathway genes and their interacting genes with temperament traits in Charolais cows	Garza-Brenner, E., Sifuentes-Rincón, A. M., Randel, R. D., Paredes-Sánchez, F. A., Parra-Bracamonte, G. M., Arellano Vera, W., Segura Cabrera, A	2017
Gene polymorphisms associated with temperament	Qiu X, Martin GB, Blache D	2017
Genomic inbreeding depression for climatic adaptation of tropical beef cattle	Reverter A, Porto-Neto LR, Fortes MRS, Kasarapu P, De Cara MAR, Burrow HM, Lehnert SA	2017
Identification of Candidate Genes for Reactivity in Guzerat (Bos indicus) Cattle: A Genome-Wide Association Study	Dos Santos FC, Peixoto MG, Fonseca PA, Pires MF, Ventura RV, Rosse ID, Bruneli FA, Machado MA, Carvalho MR	2017
Identification of genes and gene sets associated with residual feed intake in Hereford, Angus, and Simmental crossbred beef cattle	Mutch JL	2017
Analyses of reaction norms reveal new chromosome regions associated with tick resistance in cattle	Mota RR, Silva, F. F., Lopes, P. S., Tempelman, R. J., Sollero, B. P., Aguilar, I., & Cardoso, F. F	2018
Association of Genetic Production Indexes with Production Outcomes of Feedlot Steers	Parrish RL	2018
Borman, D. (2018). Day Trading 101: From Understanding Risk Management and Creating Trade Plans to Recognizing Market Patterns and Using Automated Software, an Essential Primer in Modern Day Trading. Simon and Schuster.		2018
Colussi, A. (2018). Determinazione di biomarcatori in matrici biologiche non invasive per la valutazione dello stato di benessere del cane.		2018
Effects of two genes (DRD4 and SERT) on great tit (Parus major) behaviour and reproductive traits.	Timm, K	2018
Epigenetic Programming of Physiological Functions by a Prenatal Stressor and Genetic Parameters of Temperament in Cattle	Littlejohn BP	2018
Gunter, L. (2018). Understanding the impacts of breed identity, post-adoption and fostering interventions, & behavioral welfare of shelter dogs. Arizona State University.		2018
High anxiety trait: a vulnerable phenotype for stress-induced depression. Neuroscience & Biobehavioral Reviews, 87, 27-37.	Weger, M., & Sandi, C	2018
Kenny, D. A., Fitzsimons, C., Waters, S. M., & McGee, M. Invited review: Improving feed efficiency of beef cattle–the current state of the art and future challenges. animal, 12(9), 1815-1826.		2018
Mahadevia, D. (2018). Developmental plasticity and circuit mechanisms of dopamine-modulated aggression. Columbia University.		2018
Mechanisms of adaptation to a changing world (Doctoral dissertation).	Baños Villalb A	2018
Molecular Underpinnings of Anxious Temperament in the Primate Extended Amygdala. The University of Wisconsin-Madison.	Kovner, R	2018
Sirtuin3 (SIRT3) gene molecular characterization and SNP detection in prolific and low prolific goat breeds	Silpa, MV; Naicy, T; Aravindakshan, TV; Radhika, G; Boswell, A; Mini, M	2018
The CEO next door: The 4 behaviors that transform ordinary people into world-class leaders. Currency.	Botelho, E. L., Powell, K. R., & Raz, T	2018
The corticotropin-releasing factor family: physiology of the stress response. Physiological reviews, 98(4), 2225-2286.	Deussing, J. M., & Chen, A.	2018
Wumbei, D. R. A. M. A. N. I. (2018). ASSESSMENT OF THE USESFULNESS OF HETEROPHIL-LYMPHOCYTE RATIOS (HL RATIOS) AND TEMPERAMENT SCORES AS BIOMARKERS OF DOCILITY OF THE LOCAL GUINEA FOWL (Numida meleagris) VARIETIES IN GHANA (Doctoral dissertation).	Wumbei, D. R. A. M. A. N. I. (2018). ASSESSMENT OF THE USESFULNESS OF HETEROPHIL-LYMPHOCYTE RATIOS (HL RATIOS) AND TEMPERAMENT SCORES AS BIOMARKERS OF DOCILITY OF THE LOCAL GUINEA FOWL (Numida meleagris) VARIETIES IN GHANA (Doctoral dissertation).	2018
Characterization and validation of point mutation in Exon 19 of Calcium channel, voltage-dependent, Alpha-2/Delta subunit 1(CACNA2D1) gene and its relationship with mastitis traits in Sahiwal	Magotra A, Gupta ID, Verma A, Alex R, Arya A, Vineeth MR, Kumar V	2018
Department of Startup: Why Every Fortune 500 Should Have One. Business Expert Press.	Kit, I. Y. W., & Lee, S.	2019
Review of sensor technologies in animal breeding: phenotyping behaviors of laying hens to select against feather pecking. Animals, 9(3), 108.	Ellen, E. D., Van Der Sluis, M., Siegford, J., Guzhva, O., Toscano, M. J., Bennewitz, J.,Rodenburg, T. B.	2019
Anderl, C., Saphire-Bernstein, S., & Chen, F. S. (2019). The Endocrinology of Social Relationships and Affiliation. In The Oxford Handbook of Evolutionary Psychology and Behavioral Endocrinology (p. 259). Oxford University Press.		2019
Bravo-Rivera, H. (2019). Understanding Individual Differences in Approach/Avoidance Conflict Resolution (Doctoral dissertation, University of Puerto Rico Medical Sciences (Puerto Rico)).		2019
Cacabelos, R. (2019). Epigenetics and pharmacoepigenetics of neurodevelopmental and neuropsychiatric disorders. In Pharmacoepigenetics (pp. 609-709). Academic Press.		2019
Calvo, M., Davies, A. J., Hebert, H. L., Weir, G. A., Chesler, E. J., Finnerup, N. B., ... & Bennett, D. L. (2019). The genetics of neuropathic pain from model organisms to clinical application. Neuron, 104(4), 637-653.		2019
Contributions of intrinsic and environmental factors to early life DNA methylation	Goodman SJ	2019
Dendoncker, P. A. (2019). On the origin of puppies: a multidisciplinary investigation into Belgian dog breeding facilities (Doctoral dissertation, Ghent University).		2019
Dickstein, D. P., & Christensen, R. E. (2019). Pharmacological Treatment of Pediatric Irritability. Irritability in Pediatric Psychopathology, 275.		2019
Drover, S. S. M. (2019). The Association Between Maternal Thyroid Function and Preschool Attention Deficit Hyperactivity Disorder and Executive Function: Effect Measure Modification by Deiodinase-encoding Gene Variants, Maternal Selenium and Iodine Intake, and Child Sex (Doctoral dissertation, The University of North Carolina at Chapel Hill).		2019
Genetic basis of physiological stress response to slaughter in avileña-negra ibérica spanish breed.	Rosa JO	2019
Gloom to boom: how leaders transform risk into resilience and value. Routledge	Bonime-Blanc, A	2019
Inter-and intra-breed genome-wide copy number diversity in a large cohort of European equine breeds	Solé M, Ablondi M., Binzer-Panchal, A., Velie, B. D., Hollfelder, N., Buys, N, Lindgren G	2019
Robson, D. (2019). The Intelligence Trap: Revolutionise Your Thinking and Make Wiser Decisions. Hachette UK.		2019
Substance abuse and the family: Assessment and treatment. Routledge.	Reiter, M. D	2019
T ARY, S. N. T., & EDUCATIO, N. (2019). Celebrating 25 Years of DSHEA.		2019
The intelligence trap: Why smart people make dumb mistakes. WW Norton & Company.	Robson D	2019
Topál, J., Kis, A., Oliva, J., & Virányi, Z. (Eds.). (2019). Oxytocin and Social Behaviour in Dogs and Other (Self-) Domesticated Species Methodological Caveats and Promising Perspectives. Frontiers Media SA.		2019
van der Sluis, M., Siegford, J., Guzhva, O., Bennewitz, J., Norton, T., Piette, D., ... & Rodenburg, T. B. (2019). Review of Sensor Technologies in Animal Breeding: Phenotyping Behaviors of Laying Hens to Select Against Feather Pecking.		2019
303 Identification of candidate genes related to temperament in Brahman cattle	Paredes-Sanchez FA, Casas E, Parra-Bracamonte GM, Arellano-Vera W, Riley DG, Welsh TH, Randel RD	2019
Genome association of carcass and palatability traits from Bos indicus-Bos taurus crossbred steers within electrical stimulation status and correspondence with steer temperament 1. Carcass	Riley DG, Miller RK, Nicholson KL, Gill CA, Herring AD, Riggs PK, Sawyer JE, Savell JW, Sanders JO	2019
Influence of genetic markers on the feeding behavior of yearling bulls	Garza-Brenner E, Sifuentes-Rincón AM, Rodríguez Almeida FA, Randel RD, Parra-Bracamonte GM, Arellano Vera W	2019
A feedback loop between human self-domestication and dog domestication contributing to language evolution?.	Benítez-Burraco, A., Pörtl, D., & Jung, C	2020
Avinun, R., & Knafo-Noam, A. (2020). Gene-Environment Interaction. In Encyclopedia of Personality and Individual Differences (pp. 1749-1753). Cham: Springer International Publishing.		2020
Barzilai, N. (2020). Age Later: Health Span, Life Span, and the New Science of Longevity. St. Martin's Press.		2020
BE 2.0 (Beyond Entrepreneurship 2.0): Turning Your Business into an Enduring Great Company. Penguin.	Collins J	2020
Boldness in Black-Capped Chickadees (Poecile Atricapillus), Carolina Chickadees (P. Carolinensis), and Their Hybrids: Behavioral Variation and Genetic Correlates (Doctoral dissertation, Villanova University).	Heuermann, T. M	2020
Campbell, C. (2020). Disruption of the FK506 Binding Protein 5 and Glucocorticoid Receptor Protein Complex with an Intravenous Therapeutic Peptide Decreases Fear-Like Freezing Behavior in an Animal Model of Post-Traumatic Stress Disorder. University of Toronto (Canada).		2020
Cheung, B. Y. (2020). Genetic Coefficient of Variance. In Encyclopedia of Personality and Individual Differences (pp. 1787-1791). Cham: Springer International Publishing.		2020
Duarte, I. N. H. (2020). Caracterização de bovinos de corte da raça canchim por meio de assinaturas de seleção.		2020
Evaluation of animal-based parameters of welfare in two Hungarian dairy farms using principal component analysis. Animal Welfare, Etológia és Tartástechnológia, 16(2), 177-188.	Tőzsér, J., Kézér, F. L., Kovács, L., & Fazekas, N	2020
Exploring the management succession process in small and medium-sized family businesses (Doctoral dissertation, North-West University (South Africa)).	Brenkman, A. R. (2020).	2020
Gender schema theory. Encyclopedia of Personality and Individual Differences, 1741-1743.	Canevello, A	2020
General adaptation syndrome. Encyclopedia of personality and individual differences, 1759-1763.	Baffy, G	2020
General Efficacy Scale. In Encyclopedia of Personality and Individual Differences (pp. 1763-1766). Cham: Springer International Publishing.	Komarraju, M., Nadler, D. R., & Morrison, M. M	2020
Genetic Dissection of Thermotolerance in Beef Cattle	Davila KMS	2020
Genetic Polymorphism. In Encyclopedia of Personality and Individual Differences (pp. 1791-1793). Cham: Springer International Publishing.	Angel B	2020
Genetics of equine behavioral traits	Wickens C, Brooks SA	2020
Giner-Sorolla, R., & McGee, D. (2020). Guilt and Shame. In Encyclopedia of Personality and Individual Differences (pp. 1855-1859). Cham: Springer International Publishing.		2020
Green, B. A. (2020). Green, Bradley. Encyclopedia of Personality and Individual Differences, 1833-1834.		2020
Groups. Encyclopedia of Personality and Individual Differences, 1848-1851.	Gollwitzer M	2020
Hypothalamic-pituitary-adrenal (HPA) axis-related genetic variants influence the stress response	Li-Tempel, T	2020
Inheritance: A memoir of genealogy, paternity, and love. Anchor.	Shapiro, D	2020
Kandler, C., Richter, J., & Zapko-Willmes, A. (2020). Genetic basis of traits. Encyclopedia of Personality and Individual Differences, 1776-1787.		2020
Kim, A. W. (2020). Biological Memories of Apartheid: Intergenerational Effects of Prenatal and Early Life Stress and Trauma on Birth Outcomes, HPA Axis Function, and Mental Health in Soweto, South Africa (Doctoral dissertation, Northwestern University).		2020
King, M. (2020). GxE Interactions.		2020
Large-scale phenotyping of livestock welfare in commercial production systems: A new frontier in animal breeding.	Brito, L. F., Oliveira, H. R., McConn, B. R., Schinckel, A. P., Arrazola, A., Marchant-Forde, J. N., & Johnson, J. S.	2020
Leung, E. (2020). Gender schemas. Encyclopedia of Personality and Individual Differences, 1743-1746.		2020
Long, P. A. (2020). Embodied Decision Making: The Unique and Interactive Effects of Oxytocin as an Analgesic (Doctoral dissertation, University of South Dakota).		2020
Nag, N. (2020). Health state estimation. University of California, Irvine.		2020
Nantais, C., & Stack, M. (2020). Generativity versus stagnation. Encyclopedia of personality and individual differences, 1773-1775.		2020
O'Brien, S. J. (2020). A Beautiful Life: High Risk–High Payoff in Genetic Science. Annual Review of Animal Biosciences, 8, 1-24.		2020
Opportunities and challenges of phenomics applied to livestock and aquaculture breeding in South America	Ventura, R. V., e Silva, F. F., Yáñez, J. M., & Brito, L. F	2020
Opportunities and challenges of phenomics applied to livestock and aquaculture breeding in South America. Animal Frontiers, 10(2), 45-52.	Vieira Ventura, R., Fonseca e Silva, F., Manuel Yáñez, J., & Brito, L. F. (2020).	2020
Rouleau, C. J. (2020). Socioecology of the Midland Painted Turtle (Chrysemys picta marginata) (Doctoral dissertation, Laurentian University of Sudbury).		2020
Ruiz de la Cruz, G. Análisis del efecto de SNPs no sinónimos en genes de las vías dopaminérgica y serotoninérgica en ganado brahman.		2020
Detection of selection signatures in Limousin cattle using whole‐genome resequencing	Mariadassou M, Ramayo‐Caldas Y, Charles M, Féménia M, Renand G, Rocha D	2020
Genetic control of temperament traits across species: association of autism spectrum disorder risk genes with cattle temperament	Costilla R, Kemper KE, Byrne EM, Porto-Neto LR, Carvalheiro R, Purfield DC, Hayes BJ	2020
Genetic parameters and genome-wide association study for linear conformation traits, milking ease and temperament in Dairy Gir	Cunha SMF	2020
Genome‐wide association study identifies genomic loci associated with flight reaction in cattle	Chen Q, Zhang F, Qu K, Hanif Q, Shen J, Jia P, Lei C	2020
Genome-wide detection of signatures of selection in indicine and Brazilian locally adapted taurine cattle breeds using whole-genome re-sequencing data	Peripolli E, Reimer C, Ha NT, Geibel J, Machado MA, Panetto JCDC, da Silva MVGB	2020
Influence of temperament-related genes on live weight traits of Charolais cows	Garza-Brenner E, Sifuentes-Rincón AM, Rodríguez-Almeida FA, Randel RD, Parra-Bracamonte GM, Arellano-Vera W	2020
Novel genes involved in the genetic architecture of temperament in Brahman cattle	Paredes-Sánchez FA, Sifuentes-Rincón AM, Casas E, Arellano-Vera W, Parra-Bracamonte GM, Riley DG, Randel RD	2020
Using imputed whole-genome sequence variants to uncover candidate mutations and genes affecting milking speed and temperament in Holstein cattle	Chen SY, Oliveira HR, Schenkel FS, Pedrosa VB, Melka MG, Brito LF	2020
A method for identifying ancient introgression between caballine and non-caballine equids using whole genome high throughput data.	de Silva K	2021
Adrenergic tone as an intermediary in the temperament syndrome associated with flight speed in beef cattle	Colditz, IG	2021
Ahmad, A., Anderson, K. N., & Watson, S. (2021). Sleep and circadian rhythm disorder in bipolar affective disorder. Bipolar Disorder: From Neuroscience to Treatment, 133-147.		2021
Assessing real time tracking technologies to integrate with identification methods and national traceability requirements.	Cosby, A., Manning, J., Fogarty, E., Islam, N., & Trotter, M	2021
Assessing real time tracking technologies to integrate with identification methods and national traceability requirements.	Islam, N., Trotter, M., & Australia, C	2021
Associations among parental caregiving quality, cannabinoid receptor 1 expression-based polygenic scores, and infant-parent attachment: evidence for differential genetic susceptibility?. Frontiers in Neuroscience, 928.	Potter-Dickey, A., Letourneau, N., Silveira, P. P., Ntanda, H., Giesbrecht, G. F., Hart, M., ... & de Koning, A. P.	2021
Breeding strategies for improving smallholder dairy cattle productivity in Sub‐Saharan Africa	Chawala, A. R., Sanchez‐Molano, E., Dewhurst, R. J., Peters, A., Chagunda, M. G., & Banos, G.	2021
Cooperative communication with humans evolved to emerge early in domestic dogs	Salomons, H., Smith, K. C., Callahan-Beckel, M., Callahan, M., Levy, K., Kennedy, B. S., ... & Hare, B	2021
Did dog domestication contribute to language evolution?	Benítez-Burraco, A., Pörtl, D., & Jung, C	2021
Genome‐wide assessment of diversity and differentiation between original and modern Brown cattle populations. Animal Genetics, 52(1), 21-31.	Moscarelli A, Sardina MT, Cassandro M, Ciani E, Pilla F, Senczuk G, Mastrangelo S	2021
Genome-wide association analysis for temperament in Australian sheep	de las Heras-Saldana S, Moghaddar N, Clark SA, van der Werf JHJ	2021
Holmes, H. (2021). Why You Dread Work: What’s Going Wrong in Your Workplace and How to Fix It. Do Sustainability.		2021
Investigation of genetic contributions to behaviour in thoroughbred horses (Doctoral dissertation, University College Dublin. School of Agriculture and Food Science).	Holtby, A. (2021).	2021
Kitagawa, Y. (2021). Variation in core body temperature indicates fitness in ruminants, and is related to the potential for reproduction (Doctoral dissertation, The University of Western Australia).		2021
Quantitative proteomic approach for discriminating major depressive disorder and bipolar disorder by multiple reaction monitoring-mass spectrometry. Journal of Proteome Research, 20(6), 3188-3203.	Shin, D., Rhee, S. J., Lee, J., Yeo, I., Do, M., Joo, E. J., ... & Kim, Y	2021
Real García, V. M. D. (2021). Diversidad alélica y evaluación del efecto del gen TBX20 sobre el temperamento en bovinos de carne (Doctoral dissertation, Universidad Autónoma de Nuevo León).		2021
Silva, A. N. D. (2021). Molecular markers in ovaries of female pigs with different levels of welfare, in the pre-mating period.		2021
The Essays of Warren Buffett: Lessons for Corporate America. Cardozo Law Review’s.	Buffett WE	2021
The Ninth Decade: An Octogenarian’s Chronicle. University of Iowa Press.	Klaus CH	2021
The Strategic Leader's Roadmap, Revised and Updated Edition: 6 Steps for Integrating Leadership and Strategy. University of Pennsylvania Press.	Singh H, Useem M	2021
Trillions: How a band of wall street renegades invented the index fund and changed finance forever. Penguin.	Wigglesworth R	2021
Trischel, K. (2021). Stress in schizotypy: Interactions with (epi) genetics, life events, and resilience (Doctoral dissertation, University of Lincoln).		2021
Unravelling local adaptation in the genome of livestock	Pitt D	2021
A systematic review of genomic regions and candidate genes underlying behavioral traits in farmed mammals and their link with human disorders	Alvarenga AB, Oliveira HR, Chen SY, Miller SP, Marchant-Forde JN, Grigoletto L, Brito LF	2021
Genetic Regulation of Biomarkers as Stress Proxies in Dairy Cows	Milanesi M, Passamonti MM, Cappelli K, Minuti A, Palombo V, Sgorlon S, Capomaccio S, D'Andrea M, Trevisi E, Stefanon B, Williams JL, Ajmone-Marsan P	2021
Genome-wide association study by gene set enrichment analysis to identify genes and pathways associated with temperament in Brahman cattle	Mohammadi H, Khaltabadi Farahani AH, Moradi MH, Najafi A	2021
The quest for genes involved in adaptation to climate change in ruminant livestock	Passamonti MM, Somenzi E, Barbato M, Chillemi G, Colli L, Joost S, Ajmone-Marsan P	2021
The power law: Venture capital and the art of disruption. Penguin UK.	Mallaby, S.	2022
全基因组关联分析鉴定影响牛性情的数量性状位点. Zoological Research, 43(1), 14-25.	Shen JF, Chen QM, Zhang FW, Hanif Q, Huang BZ, Chen NB, Lei CZ	2022
An interdisciplinary perspective on personality.	von Borell du Vernay, C. J	2022
Behavioral genetics and animal science. In Genetics and the behavior of domestic animals	Grandin, T., & Deesing, MJ	2022
Buswell, V. G. (2022). A Phenotypic and Genomic Investigation of the Identity and Variation in the European Dark Bee (Apis mellifera mellifera) (Doctoral dissertation, University of Plymouth).		2022
Coyotes in New York City carry variable genomic dog ancestry and influence their interactions with humans	Caragiulo, A., Gaughran, S. J., Duncan, N., Nagy, C., Weckel, M., & VonHoldt, BM	2022
Defending Women's Spaces. John Wiley & Sons.	Smith, KI	2022
du Vernay, C. J. V. B. (2022). An interdisciplinary perspective on personality (Doctoral dissertation, Georg-August-Universität Göttingen.).		2022
Estimativas de parâmetros genéticos e estudo de associação genômica ampla para comportamento de proteção materna em bovinos da raça Nelore.	Fernandes LDS	2022
Estudo da frequência de consumo de água e demais atividades de bovinos de corte criados à pasto.	Watanabe, R. N	2022
Gelles, D. (2022). The Man Who Broke Capitalism: How Jack Welch Gutted the Heartland and Crushed the Soul of Corporate America—and How to Undo His Legacy. Simon and Schuster.		2022
GENETIC ARCHITECTURE OF WELFARE INDICATORS AND IMPLEMENTATION OF SINGLE-STEP GENOMIC PREDICTIONS IN BEEF CATTLE POPULATIONS	Alvarenga AB	2022
Genetics and the behavior of domestic animals. Academic press.	Grandin, T. (Ed.). (2022).	2022
Genome-Wide Detection of Copy Number Variants in Chinese Indigenous Horse Breeds and Verification of CNV-Overlapped Genes Related to Heat Adaptation of the Jinjiang Horse	Wang, M., Liu, Y., Bi, X., Ma, H., Zeng, G., Guo, J., Zhao, C	2022
Grazing personality genetics of beef cattle in New Zealand rangelands	Moreno García CA	2022
Lomas, T., Bartels, M., Van De Weijer, M., Pluess, M., Hanson, J., & VanderWeele, T. J. (2022). The architecture of happiness. Emotion Review, 14(4), 288-309.		2022
Lomas, T., Bartels, M., Van De Weijer, M., Pluess, M., Hanson, J., & VanderWeele, T. J. (2022). VU Research Portal. Emotion Review, 14(4), 288-309.		2022
McArthur, E. (2022). The contribution of the 3D genome to gene regulation, human evolution, and disease (Doctoral dissertation, Vanderbilt University)		2022
Niño Gutiérrez, N. S., Valencia Gutiérrez, M. D. C., & García Ramírez, M. D. J. (2022). Sustainibility, Rurality and Society. Handbook T-IV.		2022
Oxytocin: an old hormone, a novel psychotropic drug and its possible use in treating psychiatric disorders	Marazziti, D., Diep, P. T., Carter, S., & Carbone, M. G	2022
Potter-Dickey, A., Letourneau, N., Silveira, P. P., Ntanda, H., Giesbrecht, G. F., Hart, M., ... & de Koning, A. J. (2022). Aim: To determine if parental caregiving quality interacts with children’s expression-based polygenic risk score (ePRS) for the CNR1 gene networks in the prefrontal cortex, striatum, and hippocampus in predicting the probability of attachment security and disorganized attach…		2022
Risk-taking coping style correlates with SERT SNP290 polymorphisms in free-living great tits	Riyahi, S., Carrillo-Ortiz, J. G., Uribe, F., Calafell, F., & Senar, J. C.	2022
Rosengren, M. (2022). Dissecting the genetics of athletic performance and conformation traits in horses. Acta Universitatis Agriculturae Sueciae, (2022: 9).		2022
Temperament in sheep: its genetic basis and impact on meat production	Ding, L	2022
The effect of an ionophore, essential oils and a probiotic on the rumen and jejunal microbiome of South African Bonsmara cattle raised under feedlot conditions	Linde, D. A	2022
The Evolution and Genetic Basis of Complex Traits in Drosophila melanogaster (Doctoral dissertation, University of Missouri-Columbia).	Elkins, Z. F. (2022)	2022
The genetic history of Mayotte and Madagascar cattle breeds mirrors the complex pattern of human exchanges in Western Indian Ocean	Magnier, J., Druet, T., Naves, M., Ouvrard, M., Raoul, S., Janelle, J., ... & Flori, L	2022
The process of animal domestication. Princeton University Press.	Sánchez-Villagra, M. (2022).	2022
A post-GWAS functional analysis confirming effects of three BTA13 genes CACNB2, SLC39A12, and ZEB1 on dairy cattle reproduction	Sammad A, Zhang H, Shi R, Dong Y, Luo H, Chen Z, Wang, Y	2022
Evaluation of Post-weaning Efficiency in Nellore-Angus Crossbred Steers through Model Predicted Residual Consumption	Emilie C. Baker, Andy D Herring, Tonya S Amen, Jason E Sawyer, James O Sanders, Clare A Gill, Penny K Riggs, David G Riley	2022
Genetic modeling and genomic analyses of yearling temperament in American Angus cattle and its relationship with productive efficiency and resilience traits	Alvarenga AB, Oliveira HR, Miller SP, Silva FF, Brito LF	2022
Genome-wide association study identifies quantitative trait loci affecting cattle temperament	Shen JF, Chen QM, Zhang FW, Hanif Q, Huang BZ, Chen NB, Lei CZ	2022
Haplotype-Based Single-Step GWAS for Yearling Temperament in American Angus Cattle	Araujo AC, Carneiro PLS, Alvarenga AB, Oliveira HR, Miller SP, Retallick K, Brito LF	2022
A missense mutation in RRM1 contributes to animal tameness	Dou, M., Li, M., Zheng, Z., Chen, Q., Wu, Y., Wang, J., ... & Jiang, Y	2023
Biological Pathways Linking Social Determinants to Health. In Understanding Health Determinants: Explanatory Theories for Social Epidemiology (pp. 161-203). Cham: Springer International Publishing.	McDowell, I	2023
DRD4 allele frequencies in greylag geese vary between urban and rural sites	Mai, S., Wittor, C., Merker, S., & Woog, F	2023
Endo-Lysosomal and Autophagy Pathway and Ubiquitin-Proteasome System in Mood Disorders: A Review Article. Neuropsychiatric Disease and Treatment, 133-151.	Matutino Santos, P., Pereira Campos, G., & Nascimento, C	2023
Examining the relation between individual differences in early memory and adulthood anxiety across species (Doctoral dissertation, UNSW Sydney).	Harmon-Jones, S	2023
Hinkle, L. E. (2023). Sympathetic Nervous System Modulation of Cancer Vaccine Activity, and Nanoparticle Drug Delivery for Limb Ischemia (Doctoral dissertation, Texas A&M University).		2023
Johnson, B. R. (2023). Honey Bee Biology. Princeton University Press.		2023
Miller, B. (2023). The Most Painful Choice: A Dog Owner's Story of Behavioral Euthanasia. McFarland.		2023
Mood, T. F. (2023). Mood and Affect. Concepts for Nursing Practice E-Book, 340.		2023
Neurobiology of anxiety disorders. In Tasman’s Psychiatry (pp. 1-43). Cham: Springer International Publishing.	Meaney, M. J., Liebowitz, M. R., David Leonardo, E	2023
Polimorfismos genéticos asociados al temperamento en ovinos merino australiano.	Romaniuk Colman, E	2023
Reasons to Pass: A Guide to Making Fewer and Better Investments. Columbia University Press.	Birchmeier, R.	2023
Rosenberg, M., & Ellis, R. (2023). Personality Wins (2024 Edition): Who Will Take the White House and How We Know. Take Flight Learning.		2023
Settle, J., & Detert, L. (2023). Biology and Politics. The Oxford Handbook of Political Psychology, 280.		2023
Silva, A. C. D. (2023). O polimorfismo do gene CAST interfere no amaciamento da carne de bovinos machos Nelores em diferentes condições sexuais e reatividades (Doctoral dissertation, Universidade de São Paulo).		2023
Stevenson, J. (2023). Neurodevelopmental Aspects of Behavioural Differences II. Autism Spectrum Disorder (ASD). In Developmental Psychopathology: Concepts, Methods, and Findings (pp. 353-416). Cham: Springer Nature Switzerland.		2023
THE UNIVERSITY OF TRANS-DISCIPLINARY HEALTH SCIENCES AND TECHNOLOGY.	VIJAYAKUMAR, K	2023
Characterization of intronic SNP located in candidate genes influencing cattle temperament	Ruiz-De-La-Cruz, Gilberto; Sifuentes-Rincon, Ana Maria; Paredes-Sanchez, Francisco Alejandro; Parra-Bracamonte, Gaspar Manuel; Casas, Eduardo; Welsh Jr, Thomas H.; Riley, David Greg; Perry, George; Randel, Ronald D.	2023
Contemporary Knowledge on the Assessment of Temperament in Cattle and Its Impact on Production and Reproduction Including Some Immunological, Genetic and Metabolic Parameters	Jaśkowski JM, Jaśkowski BM, Herudzińska M, Tul O, Ciorga M	2023
Genetic Evaluation of Cow Temperament at the Time of Parturition (Doctoral dissertation)	Munguia Vasquez MF	2023
Genetic Variants and Their Putative Effects on microRNA-Seed Sites: Characterization of the 3′ Untranslated Region of Genes Associated with Temperament	Ruiz-De-La-Cruz, G; Sifuentes-Rincón, AM; Casas, E; Paredes-Sánchez, FA; Parra-Bracamonte, GM; Riley, DG; Perry, GA; Welsh, TH; Randel, RD	2023
Genomic Characterization and Initial Insight into Mastitis-Associated SNP Profiles of Local Latvian Bos taurus Breeds	Gudra D, Valdovska A, Jonkus D, Galina D, Kairisa D, Ustinova M, Kalnina I	2023
Genomic Selection for Dairy Cattle Behaviour Considering Novel Traits in a Changing Technical Production Environment	Behren LE, König S, May K	2023
Molecular Marker-Assisted Selection of ABCG2, CD44, SPP1 Genes Contribute to Milk Production Traits of Chinese Holstein	Sun Y, Wu X, Ma Y, Liu D, Lu X, Zhao T, Yang Z	2023
Selection signatures of Qinchuan cattle based on whole-genome sequences	Wang S, Raza SHA, Zhang K, Mei C, Alamoudi MO, Aloufi BH, Zan L	2023
Unraveling the phenotypic and genomic background of behavioral plasticity and temperament in North American Angus cattle	Alvarenga AB, Oliveira HR, Turner SP, Garcia A, Retallick KJ, Miller SP, Brito LF	2023
How Early Domestication and Modern Genomics Contribute to Camel Welfare. In Dromedary Camel Behavior and Welfare: Camel Friendly Management Practices (pp. 17-29). Cham: Springer International Publishing.	Ciani, E., Burger, P., Zappaterra, M., & Pastrana, C. I. (2024).	2024
Padalino, B., & Faye, B. (Eds.). (2024). Dromedary Camel Behavior and Welfare: Camel Friendly Management Practices.		2024
Whole-genome resequencing of major populations revealed domestication-related genes in yaks	Peng W, Fu C, Shu S, Wang G, Wang H, Yue B, Wang J	2024
Analysis of nonsynonymous SNPs in candidate genes that influence bovine temperament and evaluation of their effect in Brahman cattle	Ruiz-De-La-Cruz G, Sifuentes-Rincón AM, Paredes-Sánchez FA, Parra-Bracamonte GM, Casas E, Riley DG, Perry GA, Welsh TH Jr, Randel RD	2024
Genetic evaluation of crossbred Bos indicus cow temperament at parturition.	Munguía Vásquez MF, Gill CA, Riggs PK, Herring AD, Sanders JO, Riley DG	2024
Identification Of Candidate Genes And Pathways Linked To The Temperament Trait In Sheep	Romaniuk E, Vera B, Peraza P, Ciappesoni G, Damián JP, Van Lier E	2024
Cattle Producer’s Handbook.	Cooke, R.
ACNP 57th Annual Meeting: Poster Session I.	Bigio, B., Zelli, D., Lau, T., de Angelis, P., Miller, D., Lai, J.,Nasca, C
Bonnier, H. J., & Chairman, F. B. N. Konstantin von Unger, fifth generation family member and member of the Supervisory Board of the Henkel Group.
Breeding and Genetics II	Rashidi A
Breeding and Genetics: Genomic methods and application—Beef	Berton P, Feitosa FL, Aboujaoude C, Ferrinho AM, Mueller LF, Furlan JJ, Baldi F
Chaudhury, S. Bacteria and the case of rising antimicrobial resistance.
Deborah Converse, M. A. Childhood and Adolescent Anxiety and Depression: Assessment, Treatment and Prevention.
Freetly, H. Nutrition, Growth and Physiology: Clay Center, NE.
Fund, H. Investor’s Passport to Hedge Fund Profits.
Ghaemi, S. N., Saggese, J., & Goodwin, F. K. FUTURE DIRECTIONS FOR PRACTICE AND RESEARCH. BIPOLAR DEPRESSION, 227.
Hall, G. A. R. Student Research Conference.
Heinonen, M. PLAYERS OF TH-CELL DIFFERENTIATION AND IMMUNE DYSREGULATION.
Identification of genomic regions involved in the phenotypic differences between original and modern Brown populations.	Sardina, M. T., e Forestali, A., Ciani, E., Pilla, F., Alimenti, A. A., e Alimenti, A., ... & Mastrangelo, S
Kampmark, B. Selected Articles: America Threatens Russia.
Knight, A. K., Smith, A., Conneely K, Loke J, Cheong J, Craig, JM, Theda, C. Oral Presentation Abstracts.
Locators in bold refer to tables; those in italic to figures. narrative, 382, 383.	AAI, A. A. I
NSF funds bolster unique math program.	MANS, G
BVS-10 EVALUATION OF BETAINE AS HEAT AMELIORATING AGENT IN HEAT STRESSED BROILER CHICKEN. Chief Editors.	Monika M, Rokadae JJ, Bhanja SK, Gopi M, Gautham K, Vispute, M
O’Shea, B. Affective (mood) disorders and suicidology. Textbook of Psychological Medicine, 379.
Quantitative and Molecular Genetics.	VAN OERS, K. E. E. S., & SINN, D. L.
Reading Robert Burns: Texts, Context, Transformations.	Burns R, McGuirk C, McGuirk RRBC
S1045: Genetic Considerations for Beef Cattle Production in Challenging Environments.	Reps NIFA, Matukumalli L
Characterising trait anxiety in the common marmoset (Callithrix jacchus).	Shiba, Y
Search public Yahoo Groups for Health and Wellness public messages.	Steele, S
Cryan 2, 3 Contact Information.	Stein, M. B., & Steckler, T. Laura H. Jacobson and John F
The genetics of neuropathic pain from model organisms to clinical application.	Davies AJ, Hébert HL, Weir G, Chesler EJ, Finnerup NB, Levitt RC,Bennett DL
The Observer.	WIEGAND S
WELFARE AND CURRENT APPROACHES IN FARM ANIMALS.	TÜFEKCİ, H., BOZ, M. A., & TAŞKESEN, H. O
ÚČINOK SEKRETÓMU HUMÁNNYCH MEZENCHÝMOVÝCH KMEŇOVÝCH BUNIEK PUPOČNÍKA NA VIABILITU BUNKOVEJ LÍNIE SH-SY5Y. VEDECKÉ PRÁCE DOKTORANDOV, 42.	Hudáková, N., Petroušková, P., Maloveská, M., Humeník, F., Mudroňová, D., Dosedla, E., Čížková, D
War, T., Bass K, Must Viewing	China, S. B. S. W. O
Handbook Of Psychology. Biological Psychology	Weiner IB
EDUCATIONAL BACKGROUND.	Westenberg PM
PART III ENVIRONMENTAL ORIGINS OF PERSONALITY AND INDIVIDUAL DIFFERENCES 301. EDITORIAL BOARD, 653.	Zimmermann, J., Reitz, A. K., Klimstra, T. A., Borghuis, J., Bleidorn, W., Sellers II, P. D., ... & Furr, R. M
